# Supplementary material for: An oxylipin signal confers protection against antifungal echinocandins in pathogenic aspergilli
Source: Nat Commun. 2024 May 4;15:3770. doi: 10.1038/s41467-024-48231-2 (PMC11069582; doi:10.1038/s41467-024-48231-2)
Supplement: Supplementary file 4 — Supplementary Data 1 [file 41467_2024_48231_MOESM4_ESM.xlsx]

## Sheet: KO v. WT
gene_id	KO Avg.	WT Avg.	log2FoldChange	pvalue	padj	Gene Description	Gene Name
AFUA_1G00460	500.987	134.361	1.8976	1.36815e-11	1.79253e-10	Ortholog(s) have intracellular localization	N/A
AFUA_1G00470	1816.82	810.572	1.16416	3.66475e-12	5.1054e-11	Betaine aldehyde dehydrogenase	N/A
AFUA_1G00480	120.935	34.206	1.82504	4.49635e-06	2.31117e-05	Putative glucosamine-6-phosphate deaminase	N/A
AFUA_1G00580	70.6443	186.754	-1.3995	4.08976e-08	3.1722e-07	Putative DNA binding transcription factor	N/A
AFUA_1G00610	87.769	36.9764	1.24521	3.40957e-05	0.000144757	Has domain(s) with predicted role in positive regulation of autophagy	N/A
AFUA_1G00620	24.8327	4.22686	2.5693	0.000997829	0.00297159	Ortholog of Aspergillus niger ATCC 1015 : 124153-mRNA	N/A
AFUA_1G00630	108.752	33.6263	1.69674	4.745e-06	2.42389e-05	Has domain(s) with predicted ATP binding, DNA binding, helicase activity, nucleic acid binding, zinc ion binding activity	N/A
AFUA_1G00790	135.125	273.16	-1.01627	1.58047e-05	7.17772e-05	protein of unknown function	N/A
AFUA_1G01080	0.463937	8.84358	-4.20482	0.00217189	0.00593451	protein of unknown function	N/A
AFUA_1G01140	31.1632	73.5684	-1.23854	0.00100246	0.00298448	Ortholog of A. niger CBS 513.88 : An03g00980, A. oryzae RIB40 : AO090102000017, Neosartorya fischeri NRRL 181 : NFIA_023450 and Aspergillus versicolor : Aspve1_0142180	N/A
AFUA_1G01350	6635.72	2703.64	1.29535	9.37153e-09	8.12117e-08	Ortholog of A. nidulans FGSC A4 : AN0467, AN0468, A. fumigatus Af293 : Afu1g04310, A. niger CBS 513.88 : An12g10460 and Aspergillus wentii : Aspwe1_0169394	N/A
AFUA_1G01360	3066.89	1054.05	1.54102	5.60844e-20	1.61487e-18	Ortholog of A. nidulans FGSC A4 : AN3872, AN5090, A. niger CBS 513.88 : An18g00390, Aspergillus wentii : Aspwe1_0037446, Aspergillus sydowii : Aspsy1_0121091 and Aspergillus terreus NIH2624 : ATET_06529	N/A
AFUA_1G01370	725.338	319.767	1.18125	2.7881e-06	1.50169e-05	Predicted glutathione S transferase	N/A
AFUA_1G01380	1882.75	923.616	1.02762	3.65122e-10	3.88457e-09	Putative alpha-1,6-mannosyltransferase	och4
AFUA_1G01390	660.598	141.017	2.2287	1.23744e-21	3.96662e-20	Ortholog of A. nidulans FGSC A4 : AN8157 and Aspergillus fumigatus A1163 : AFUB_079400	N/A
AFUA_1G01400	214.532	29.5196	2.85888	8.39862e-16	1.67381e-14	Ortholog of Aspergillus fumigatus A1163 : AFUB_079390	N/A
AFUA_1G01410	1685.36	278.393	2.59736	2.14803e-43	2.59466e-41	Ortholog of A. nidulans FGSC A4 : AN8158, Aspergillus versicolor : Aspve1_0027523, Aspergillus fumigatus A1163 : AFUB_079380 and Aspergillus sydowii : Aspsy1_0828813	N/A
AFUA_1G01420	42.4454	0.796694	5.77808	9.64129e-09	8.31555e-08	Ortholog of A. niger CBS 513.88 : An01g01980, An14g00460, A. oryzae RIB40 : AO090138000165, AO090038000492 and Neosartorya fischeri NRRL 181 : NFIA_023210	N/A
AFUA_1G01600	13457.7	5786.75	1.21763	1.80592e-18	4.62212e-17	Putative deoxyribodipyrimidine photolyase	N/A
AFUA_1G01620	406.948	175.813	1.21123	3.13998e-08	2.49611e-07	Ortholog of Aspergillus wentii : Aspwe1_0154177 and Aspergillus fumigatus A1163 : AFUB_002020	N/A
AFUA_1G01630	273.106	114.663	1.25233	4.64571e-05	0.000189443	Ortholog of A. nidulans FGSC A4 : AN8060, AN2037, AN8619, A. fumigatus Af293 : Afu8g07330, A. niger CBS 513.88 : An12g10640, An09g05140, An12g07130 and A. oryzae RIB40 : AO090010000232, AO090010000368	N/A
AFUA_1G01650	91.6545	239.708	-1.38901	1.28332e-05	5.93706e-05	Has domain(s) with predicted RNA polymerase II transcription factor activity, sequence-specific DNA binding, zinc ion binding activity, role in regulation of transcription, DNA-templated and nucleus localization	N/A
AFUA_1G01660	74.0376	158.797	-1.10127	3.71927e-05	0.000156298	Ortholog(s) have rhamnogalacturonan acetylesterase activity and role in pectin catabolic process	N/A
AFUA_1G01670	60.5947	122.772	-1.01774	0.00295393	0.00780648	Has domain(s) with predicted oxidoreductase activity and role in oxidation-reduction process	N/A
AFUA_1G01830	156.488	322.936	-1.04717	4.53811e-08	3.49261e-07	Has domain(s) with predicted hydrolase activity	N/A
AFUA_1G01890	51.9277	18.8353	1.45632	0.00192137	0.00532339	Has domain(s) with predicted catalytic activity and role in metabolic process	N/A
AFUA_1G02040	3434.43	338.886	3.3407	1.24485e-80	7.25309e-78	Ortholog(s) have role in pathogenesis and cell surface, extracellular region localization	N/A
AFUA_1G02090	4574.61	1846.6	1.30893	1.46223e-17	3.36823e-16	Has domain(s) with predicted oxidoreductase activity, transferase activity, transferring acyl groups other than amino-acyl groups, zinc ion binding activity and role in oxidation-reduction process	N/A
AFUA_1G02100	672.161	138.297	2.28187	2.17087e-29	1.22173e-27	Ortholog of A. niger CBS 513.88 : An01g06160, Neosartorya fischeri NRRL 181 : NFIA_022550, Aspergillus wentii : Aspwe1_0169700 and Aspergillus versicolor : Aspve1_0067312	N/A
AFUA_1G02140	7866.8	2373.01	1.72901	3.94811e-20	1.1468e-18	Putative glycogen debranching enzyme	N/A
AFUA_1G02220	51.6655	115.376	-1.16075	7.32279e-05	0.00028344	Ortholog of Aspergillus fumigatus A1163 : AFUB_002600	N/A
AFUA_1G02260	59.2049	2.33577	4.67502	1.2911e-10	1.46656e-09	Ortholog of A. nidulans FGSC A4 : AN2152, AN0341, A. fumigatus Af293 : Afu2g15990, A. niger CBS 513.88 : An01g06000 and Aspergillus wentii : Aspwe1_0025648, Aspwe1_0026895	N/A
AFUA_1G02270	4270.61	1152.35	1.88993	5.88284e-27	2.84242e-25	Putative ARS binding protein	abp2
AFUA_1G02340	4202.21	1802.67	1.22115	1.99157e-12	2.84243e-11	Ortholog of A. nidulans FGSC A4 : AN0334, A. oryzae RIB40 : AO090005000866, Aspergillus wentii : Aspwe1_0169667 and Aspergillus sydowii : Aspsy1_0145773	N/A
AFUA_1G02370	28.0247	74.7078	-1.41238	9.16931e-05	0.000347577	Has domain(s) with predicted catalytic activity and role in metabolic process	N/A
AFUA_1G02480	237.932	91.6821	1.37656	1.11155e-07	7.92649e-07	Ortholog(s) have hydrogen-exporting ATPase activity, phosphorylative mechanism, proton binding activity	N/A
AFUA_1G02580	6878.62	2791.46	1.30125	1.62973e-15	3.14056e-14	Ergosteryl-3beta-O-L-aspartate hydrolase ErdH	erdH
AFUA_1G02590	1095.09	385.56	1.50556	4.32448e-11	5.24283e-10	Ortholog(s) have transcription factor activity, RNA polymerase I CORE element sequence-specific binding activity and role in regulation of transcription from RNA polymerase I promoter, transcription from RNA polymerase I promoter	N/A
AFUA_1G02660	33.6957	5.7307	2.56365	0.000334191	0.00111005	Ortholog of A. nidulans FGSC A4 : AN0307, A. niger CBS 513.88 : An01g05530, Aspergillus wentii : Aspwe1_0169633, Aspergillus sydowii : Aspsy1_0629340 and Aspergillus terreus NIH2624 : ATET_04826	N/A
AFUA_1G02780	150.529	311.532	-1.05045	0.0005032	0.00160677	Ortholog(s) have asparaginase activity, role in asparagine catabolic process, cellular response to nitrogen starvation and Golgi apparatus, cell wall-bounded periplasmic space, endoplasmic reticulum, nuclear envelope localization	N/A
AFUA_1G02810	414.345	189.967	1.12472	4.82588e-10	5.01052e-09	mRNA 3'-end-processing protein yth1, putative	yth1
AFUA_1G02860	25.8871	4.67801	2.45329	0.0019935	0.00550016	putative transcription factor	N/A
AFUA_1G02910	2487.63	5816.67	-1.22561	2.90176e-25	1.24965e-23	Ortholog of A. nidulans FGSC A4 : AN10031, A. niger CBS 513.88 : An01g05060, A. oryzae RIB40 : AO090005000782, Aspergillus wentii : Aspwe1_0169592 and Aspergillus sydowii : Aspsy1_0076110	N/A
AFUA_1G02970	3770.03	1015.29	1.8927	4.23375e-11	5.14543e-10	Has domain(s) with predicted FAD binding, oxidoreductase activity and role in metabolic process	N/A
AFUA_1G03030	1559.4	743.903	1.06815	2.88057e-07	1.91619e-06	Ortholog of A. nidulans FGSC A4 : AN9448, A. oryzae RIB40 : AO090005000796, Aspergillus wentii : Aspwe1_0169602, Aspergillus sydowii : Aspsy1_0628822 and Aspergillus terreus NIH2624 : ATET_01955	N/A
AFUA_1G03090	24296.5	6622.43	1.87535	1.42071e-30	8.37628e-29	Putative mitochondrial integral membrane protein	N/A
AFUA_1G03140	379.349	182.497	1.05465	9.10143e-07	5.47025e-06	Glucosyl hydrolase	N/A
AFUA_1G03150	23084.6	3540.71	2.70487	1.84737e-29	1.04561e-27	C-14 sterol reductase, putative	erg24
AFUA_1G03160	223.996	14.1589	3.98686	4.1567e-06	2.14998e-05	Ortholog of Aspergillus flavus NRRL 3357 : AFL2T_07292 and Aspergillus fumigatus A1163 : AFUB_003570	N/A
AFUA_1G03170	609.558	106.311	2.51778	1.85308e-17	4.22921e-16	Has domain(s) with predicted hydrolase activity, hydrolase activity, acting on ester bonds activity and role in lipid metabolic process	N/A
AFUA_1G03195	93.0625	8.7463	3.39479	1.12473e-13	1.83836e-12	Has domain(s) with predicted RNA polymerase II transcription factor activity, sequence-specific DNA binding, zinc ion binding activity, role in regulation of transcription, DNA-templated and nucleus localization	N/A
AFUA_1G03320	12.5445	0.273233	5.33525	0.000120923	0.000445362	Ortholog of Aspergillus fumigatus A1163 : AFUB_003740	N/A
AFUA_1G03470	26.7934	5.31979	2.35275	0.000801173	0.00244023	Ortholog of Aspergillus glaucus : Aspgl1_0121158 and Aspergillus fumigatus A1163 : AFUB_003880	N/A
AFUA_1G03480	23.2545	4.30235	2.42962	0.000256972	0.000876073	Ortholog of Aspergillus fumigatus A1163 : AFUB_003890	N/A
AFUA_1G03520	68.2605	11.699	2.54217	1.75539e-10	1.94486e-09	Ortholog of A. nidulans FGSC A4 : AN0251, A. niger CBS 513.88 : An01g04620, A. oryzae RIB40 : AO090005000747, Neosartorya fischeri NRRL 181 : NFIA_021140 and Aspergillus wentii : Aspwe1_0181100	N/A
AFUA_1G03580	144.624	68.723	1.0774	4.10565e-05	0.00017001	Ortholog of Aspergillus fumigatus A1163 : AFUB_003990	N/A
AFUA_1G03630	7004.17	16716.4	-1.25502	2.58597e-10	2.81783e-09	Putative glycosylphosphatidylinositol (GPI)-linked protein	N/A
AFUA_1G03730	1805.94	868.141	1.05694	5.44635e-10	5.57294e-09	Has domain(s) with predicted role in transmembrane transport and integral component of membrane localization	N/A
AFUA_1G03820	520.827	204.946	1.34525	6.04047e-13	9.21893e-12	Ortholog(s) have U2-type spliceosomal complex localization	N/A
AFUA_1G03992	3579.83	1293.5	1.46867	1.14014e-23	4.37717e-22	Thermotolerance protein thtA	thtA
AFUA_1G04150	1177.71	348.478	1.75664	7.52322e-15	1.35733e-13	Has domain(s) with predicted NAD binding, oxidoreductase activity, acting on the CH-OH group of donors, NAD or NADP as acceptor activity and role in oxidation-reduction process	N/A
AFUA_1G04160	510.365	95.9682	2.41103	1.24902e-37	1.15622e-35	Putative aspartate aminotransferase	N/A
AFUA_1G04270	10684.5	3206.12	1.73667	3.49706e-24	1.40806e-22	Putative vacuolar Ca2+/H+ exchanger	vcxA
AFUA_1G04300	28191.5	6426.37	2.13319	7.52315e-15	1.35733e-13	Ortholog of A. niger CBS 513.88 : An01g03130, A. oryzae RIB40 : AO090003000919, AO090701000446, Aspergillus wentii : Aspwe1_0025379 and Aspergillus terreus NIH2624 : ATET_06531	N/A
AFUA_1G04310	8985.95	1182.82	2.92546	1.11169e-23	4.31813e-22	Ortholog of A. nidulans FGSC A4 : AN0467, AN0468, A. fumigatus Af293 : Afu1g01350, A. niger CBS 513.88 : An12g10460 and Aspergillus wentii : Aspwe1_0169394	N/A
AFUA_1G04420	253.909	67.5493	1.90915	4.44163e-16	9.03865e-15	Ortholog of Aspergillus glaucus : Aspgl1_1237776, Neosartorya fischeri NRRL 181 : NFIA_020350, Aspergillus wentii : Aspwe1_0037371 and Aspergillus fumigatus A1163 : AFUB_004760	N/A
AFUA_1G04430	447.559	133.075	1.74927	7.37215e-08	5.46975e-07	Ortholog of A. nidulans FGSC A4 : AN10090, A. oryzae RIB40 : AO090003000908, Neosartorya fischeri NRRL 181 : NFIA_020340, Aspergillus wentii : Aspwe1_0169406 and Aspergillus clavatus NRRL 1 : ACLA_030470	N/A
AFUA_1G04440	2342.17	886.841	1.40132	2.49076e-25	1.08206e-23	Ortholog of A. nidulans FGSC A4 : AN0454, A. niger CBS 513.88 : An01g03310, A. oryzae RIB40 : AO090003000907, Aspergillus wentii : Aspwe1_0150842 and Aspergillus sydowii : Aspsy1_0086117	N/A
AFUA_1G04480	2720.31	585.212	2.2165	2.22768e-27	1.1088e-25	Ortholog(s) have Sin3-type complex localization	N/A
AFUA_1G04590	939.945	439.397	1.09724	4.56127e-09	4.12974e-08	Ortholog(s) have histone acetyltransferase activity and role in histone acetylation, regulation of transcription from RNA polymerase II promoter	N/A
AFUA_1G04720	2715.13	782.025	1.79566	2.78086e-54	5.40087e-52	C-8 sterol isomerase erg2, putative	erg2
AFUA_1G04730	1389	185.812	2.90163	2.47526e-31	1.50414e-29	Xyloglucan-specific endo-beta-1,4-glucanase A, putative	xgeA
AFUA_1G04780	2335.63	846.287	1.46458	5.1658e-08	3.94809e-07	Putative peroxisomal ABC transporter	pxa1
AFUA_1G04830	120.655	47.0986	1.35673	0.000142008	0.000515233	Conidiophore development regulator abaA	abaA
AFUA_1G04860	7119.09	866.297	3.03867	2.48333e-69	1.02489e-66	Ortholog of Neosartorya fischeri NRRL 181 : NFIA_019900, Aspergillus wentii : Aspwe1_0037494, Aspergillus versicolor : Aspve1_0048697 and Aspergillus niger ATCC 1015 : 55445-mRNA	N/A
AFUA_1G04920	1909.24	868.54	1.13649	1.92123e-12	2.76595e-11	Putative calmodulin-binding protein	sha1
AFUA_1G04970	10583.3	2973.44	1.83166	4.27095e-36	3.41159e-34	Ortholog(s) have triglyceride lipase activity, role in triglyceride mobilization and cytoplasm localization	N/A
AFUA_1G05010	195.015	88.8875	1.13581	3.91065e-06	2.03547e-05	Putative MFS transporter	mfs56
AFUA_1G05140	159.731	53.3609	1.57787	2.08871e-08	1.71122e-07	Ortholog of A. nidulans FGSC A4 : AN2750, A. niger CBS 513.88 : An01g04360, A. oryzae RIB40 : AO090003000810, Aspergillus wentii : Aspwe1_0181081 and Aspergillus sydowii : Aspsy1_0059496	N/A
AFUA_1G05320	608.97	1275.22	-1.06605	1.1784e-05	5.52918e-05	Has domain(s) with predicted electron carrier activity, protein disulfide oxidoreductase activity and role in cell redox homeostasis, glycerol ether metabolic process	N/A
AFUA_1G05430	48.397	104.067	-1.10374	1.17195e-05	5.50673e-05	Ortholog of A. nidulans FGSC A4 : AN4067, Aspergillus wentii : Aspwe1_0375062, Aspergillus sydowii : Aspsy1_0149851 and Aspergillus terreus NIH2624 : ATET_03084	N/A
AFUA_1G05590	1526.05	567.666	1.42699	4.49288e-18	1.09611e-16	Ortholog of A. nidulans FGSC A4 : AN4083, A. niger CBS 513.88 : An18g04430, A. oryzae RIB40 : AO090009000382, Aspergillus wentii : Aspwe1_0169293 and Aspergillus sydowii : Aspsy1_0201498	N/A
AFUA_1G05595	2312.16	972.936	1.24838	1.20863e-16	2.55801e-15	Ortholog of A. nidulans FGSC A4 : AN4084, A. niger CBS 513.88 : An18g04440, A. oryzae RIB40 : AO090009000381, Aspergillus wentii : Aspwe1_0025280 and Aspergillus sydowii : Aspsy1_0149732	N/A
AFUA_1G05670	514.079	81.6302	2.65149	5.69685e-32	3.59409e-30	Ortholog of A. nidulans FGSC A4 : AN12461, A. niger CBS 513.88 : An18g03360, A. oryzae RIB40 : AO090009000369, Aspergillus wentii : Aspwe1_0169284 and Aspergillus sydowii : Aspsy1_0057641, Aspsy1_0154889	N/A
AFUA_1G05680	2568.67	440.37	2.54405	2.00088e-45	2.6782e-43	protein of unknown function	N/A
AFUA_1G05690	7738.19	1601.21	2.27284	5.15687e-36	4.0863e-34	Ortholog of A. nidulans FGSC A4 : AN4089, A. niger CBS 513.88 : An18g03450, A. oryzae RIB40 : AO090009000365, Aspergillus wentii : Aspwe1_0104096 and Aspergillus sydowii : Aspsy1_0057643	N/A
AFUA_1G05780	278.254	126.302	1.14036	6.09114e-08	4.58455e-07	Ortholog of A. nidulans FGSC A4 : AN4191, A. niger CBS 513.88 : An18g03720, Neosartorya fischeri NRRL 181 : NFIA_018940, Aspergillus wentii : Aspwe1_0170107 and Aspergillus versicolor : Aspve1_0031814	N/A
AFUA_1G05790	25885.7	58644.1	-1.17985	1.6424e-08	1.36477e-07	Putative GPI-anchored protein	N/A
AFUA_1G05860	902.286	182.088	2.3081	3.7781e-24	1.51506e-22	Ortholog of A. nidulans FGSC A4 : AN4104, A. niger CBS 513.88 : An18g03590, A. oryzae RIB40 : AO090009000354, Aspergillus wentii : Aspwe1_0026045 and Aspergillus sydowii : Aspsy1_0089091	N/A
AFUA_1G05870	3728.83	1483.77	1.32945	2.43665e-20	7.18303e-19	Putative phospholipid biosynthesis protein	N/A
AFUA_1G06010	123.476	55.1504	1.16346	0.000100738	0.000377814	Predicted DDE1 transposon-related ORF	N/A
AFUA_1G06040	6652.51	1977.37	1.75045	2.64202e-28	1.41455e-26	Putative sterol o-acyltransferase	N/A
AFUA_1G06050	4043.02	1858.58	1.12136	1.72649e-11	2.22392e-10	Has domain(s) with predicted sugar:proton symporter activity, role in carbohydrate transport and Golgi membrane, integral component of membrane localization	N/A
AFUA_1G06380	467.832	226.521	1.04679	6.27307e-11	7.40582e-10	Ortholog(s) have RNA polymerase III activity and role in tRNA 3'-trailer cleavage, tRNA transcription from RNA polymerase III promoter, termination of RNA polymerase III transcription	N/A
AFUA_1G06410	6602.2	2716.44	1.28126	1.9393e-17	4.40567e-16	Ortholog(s) have RSC complex localization	N/A
AFUA_1G06470	504.825	236.661	1.09266	5.92008e-08	4.46939e-07	Ortholog(s) have extracellular region localization	N/A
AFUA_1G06480	297.07	83.2479	1.83517	1.4879e-11	1.93461e-10	Predicted adhesin-like protein	N/A
AFUA_1G06550	226.462	104.218	1.12077	2.60986e-08	2.10682e-07	Has domain(s) with predicted role in transmembrane transport and integral component of membrane localization	N/A
AFUA_1G06580	161263	38237.2	2.07637	2.85853e-30	1.66552e-28	High expression lethality protein Hel10, putative	hel10
AFUA_1G06590	7256.39	2007.91	1.85364	3.44451e-22	1.16047e-20	Ortholog of A. fumigatus Af293 : Afu7g06750, A. niger CBS 513.88 : An15g07520, A. oryzae RIB40 : AO090011000051 and Aspergillus wentii : Aspwe1_0046559, Aspwe1_0170184	N/A
AFUA_1G06690	2096.46	773.482	1.43858	1.20312e-15	2.35978e-14	Ortholog(s) have role in maturation of SSU-rRNA and cytoplasm, nucleus localization	N/A
AFUA_1G06720	676.213	330.062	1.03356	2.51478e-12	3.57373e-11	Ortholog(s) have sequence-specific DNA binding activity	N/A
AFUA_1G06740	2134.42	795.486	1.42448	1.23501e-18	3.19393e-17	Has domain(s) with predicted nucleic acid binding, zinc ion binding activity	N/A
AFUA_1G06762	2184.65	531.475	2.03917	8.53392e-34	6.08119e-32	Ortholog of A. nidulans FGSC A4 : AN5714, A. niger CBS 513.88 : An18g05800, A. oryzae RIB40 : AO090001000477, Aspergillus wentii : Aspwe1_0109415 and Aspergillus sydowii : Aspsy1_0150388	N/A
AFUA_1G06810	2452.46	5376.81	-1.13253	1.39543e-11	1.82585e-10	Ortholog(s) have role in mitochondrial translation and mitochondrion, nucleus localization	N/A
AFUA_1G06910	265.236	47.7726	2.46866	6.73236e-17	1.45281e-15	Ortholog(s) have arabinogalactan endo-1,4-beta-galactosidase activity, role in pectin catabolic process and extracellular region localization	N/A
AFUA_1G07000	1030.34	493.504	1.06203	4.92411e-08	3.77211e-07	Ortholog(s) have role in DNA repair, G2 DNA damage checkpoint	N/A
AFUA_1G07350	4867.22	2339.43	1.05708	1.26813e-13	2.06253e-12	Mitochondrial escape protein 2, putative	yme2
AFUA_1G07370	37.2192	10.5658	1.81861	0.000248579	0.000850787	Ortholog of Aspergillus fumigatus A1163 : AFUB_007720	N/A
AFUA_1G07380	6998.19	16940.6	-1.27545	5.27163e-11	6.32148e-10	Putative NADH-dependent glutamate synthase	N/A
AFUA_1G07440	50850.9	109928	-1.11222	1.02868e-06	6.09394e-06	Molecular chaperone	hsp70
AFUA_1G07510	3207.83	801.985	2	3.32407e-22	1.12372e-20	Ortholog(s) have RNA polymerase II core binding, mRNA binding activity and role in mRNA polyadenylation, pre-mRNA cleavage required for polyadenylation, termination of RNA polymerase II transcription	N/A
AFUA_1G07700	1860.96	888.92	1.06592	5.2413e-13	8.06135e-12	Has domain(s) with predicted substrate-specific transmembrane transporter activity, transmembrane transporter activity, role in transmembrane transport and integral component of membrane, membrane localization	N/A
AFUA_1G07730	369.803	149.425	1.30767	3.09809e-14	5.29993e-13	Putative secreted pappalysin-like endoprotease	mep1
AFUA_1G07750	2099.17	892.186	1.23478	1.10373e-15	2.17778e-14	Ortholog(s) have role in chromatin remodeling and Clr6 histone deacetylase complex I'', Rpd3L-Expanded complex, Rpd3S complex localization	N/A
AFUA_1G08910	532.143	175.998	1.5967	2.02248e-15	3.86731e-14	Has domain(s) with predicted catalytic activity	N/A
AFUA_1G08920	1864.44	732.681	1.34765	6.14948e-12	8.3325e-11	Ortholog of A. nidulans FGSC A4 : AN1386, A. niger CBS 513.88 : An08g00410, A. oryzae RIB40 : AO090005001634, Aspergillus wentii : Aspwe1_0036270 and Aspergillus sydowii : Aspsy1_0138746	N/A
AFUA_1G09030	6882.07	17420.4	-1.3399	3.45292e-07	2.26198e-06	protein of unknown function	N/A
AFUA_1G09060	2030.55	843.24	1.26817	2.5557e-13	4.06327e-12	Ortholog(s) have Clr6 histone deacetylase complex I'', Rpd3L-Expanded complex, Rpd3S complex localization	N/A
AFUA_1G09090	1965.97	616.183	1.67402	1.6305e-22	5.66669e-21	Ortholog(s) have 2 iron, 2 sulfur cluster binding, glutathione-disulfide reductase activity, iron ion binding, protein homodimerization activity and role in cellular response to oxidative stress	N/A
AFUA_1G09120	140.776	28.493	2.30446	2.85719e-11	3.56879e-10	Putative amino acid transporter	N/A
AFUA_1G09140	2896.94	1188.06	1.28605	3.0006e-10	3.24464e-09	Ortholog of A. nidulans FGSC A4 : AN1373, A. niger CBS 513.88 : An08g00660, Aspergillus sydowii : Aspsy1_0037814 and Aspergillus terreus NIH2624 : ATET_08538	N/A
AFUA_1G09190	662.767	301.655	1.13649	1.05612e-12	1.56834e-11	Has domain(s) with predicted RNA polymerase II transcription factor activity, sequence-specific DNA binding, zinc ion binding activity, role in regulation of transcription, DNA-templated and nucleus localization	N/A
AFUA_1G09470	2862.47	6868.58	-1.26282	1.32648e-17	3.06981e-16	Putative class V aminotransferase	N/A
AFUA_1G09500	5150.3	2554.16	1.01174	4.58442e-15	8.47177e-14	Ortholog(s) have phosphatidylinositol binding, ubiquitin binding, ubiquitin protein ligase activity	N/A
AFUA_1G09570	564.666	281.559	1.00302	5.55889e-07	3.48486e-06	Ortholog of A. nidulans FGSC A4 : AN1336, A. niger CBS 513.88 : An08g01160, A. oryzae RIB40 : AO090012000913, Aspergillus wentii : Aspwe1_0024569 and Aspergillus sydowii : Aspsy1_0037865	N/A
AFUA_1G09580	8975.06	1810.35	2.30957	4.09364e-40	4.18016e-38	Has domain(s) with predicted plasma membrane localization	N/A
AFUA_1G09590	13688	4413.05	1.63304	1.79384e-28	9.70928e-27	Ortholog of A. nidulans AN1330	N/A
AFUA_1G09750	2095.91	944.863	1.14937	4.44618e-12	6.15075e-11	Putative aldehyde reductase	N/A
AFUA_1G09880	2553.34	639.373	1.99801	6.88208e-28	3.6259e-26	Ortholog of A. nidulans FGSC A4 : AN1279, A. niger CBS 513.88 : An08g01690, Neosartorya fischeri NRRL 181 : NFIA_015750 and Aspergillus versicolor : Aspve1_0068298	N/A
AFUA_1G09900	2569.41	511.583	2.32822	1.05257e-49	1.76708e-47	Alpha-L-arabinofuranosidase, putative	abfC
AFUA_1G09910	676.965	255.392	1.40544	5.23744e-12	7.17522e-11	Has domain(s) with predicted substrate-specific transmembrane transporter activity, transmembrane transporter activity, role in transmembrane transport and integral component of membrane, membrane localization	N/A
AFUA_1G09980	1587.51	647.613	1.29391	1.99578e-18	5.05581e-17	Ortholog of A. nidulans FGSC A4 : AN1269, A. fumigatus Af293 : Afu8g01400, A. niger CBS 513.88 : An08g01800, A. oryzae RIB40 : AO090038000434, AO090011000869 and Aspergillus wentii : Aspwe1_0048977	N/A
AFUA_1G10120	136.89	50.9666	1.42511	7.68092e-07	4.67319e-06	Ortholog of A. nidulans FGSC A4 : AN8931, A. niger CBS 513.88 : An08g01940, A. oryzae RIB40 : AO090038000421, Aspergillus wentii : Aspwe1_0048983 and Aspergillus sydowii : Aspsy1_0044402	N/A
AFUA_1G10190	2136.6	839.432	1.34787	9.22542e-24	3.61177e-22	Ortholog(s) have role in mRNA cis splicing, via spliceosome and U4/U6 x U5 tri-snRNP complex localization	N/A
AFUA_1G10220	28041.7	5837.75	2.2641	7.36221e-75	3.64613e-72	Ortholog of A. nidulans FGSC A4 : AN1250, A. niger CBS 513.88 : An08g02090, Neosartorya fischeri NRRL 181 : NFIA_015430 and Aspergillus versicolor : Aspve1_0119420	N/A
AFUA_1G10250	114.335	11.9758	3.24009	5.84497e-14	9.82901e-13	Ortholog of Aspergillus fumigatus A1163 : AFUB_009660	N/A
AFUA_1G10260	112.696	6.35215	4.14246	3.56675e-17	7.9569e-16	Ortholog of Aspergillus fumigatus A1163 : AFUB_009670	N/A
AFUA_1G10420	230.399	82.5309	1.48471	2.6182e-08	2.11183e-07	Ortholog of A. nidulans FGSC A4 : AN1236, A. niger CBS 513.88 : An08g02360, Neosartorya fischeri NRRL 181 : NFIA_015250, Aspergillus wentii : Aspwe1_0036579 and Aspergillus versicolor : Aspve1_0036917	N/A
AFUA_1G10497	2521.57	1142.79	1.14182	7.08035e-11	8.32909e-10	Ortholog(s) have SNAP receptor activity, role in Golgi vesicle transport, vesicle fusion and Golgi medial cisterna, SNARE complex localization	N/A
AFUA_1G10575	30.4473	6.90744	2.13956	0.00127156	0.0036924	protein of unknown function	N/A
AFUA_1G10700	497.236	1011.01	-1.0238	4.90129e-10	5.08349e-09	Ortholog(s) have role in proteasome regulatory particle assembly, proteolysis and cytosol, nucleus, proteasome regulatory particle localization	N/A
AFUA_1G10770	1543.91	546.244	1.49869	3.73487e-10	3.96505e-09	Putative neutral amino acid permease	N/A
AFUA_1G10790	244.87	104.627	1.22845	5.99616e-06	2.99959e-05	Putative alpha-1,2-mannosidase family protein	N/A
AFUA_1G10870	124.702	49.3028	1.33709	9.71053e-05	0.000366132	Ortholog(s) have cyanamide hydratase activity and role in cyanamide metabolic process	N/A
AFUA_1G10880	5842.68	2065.65	1.49981	1.16112e-23	4.44049e-22	Putative P-type calcium ATPase	pmcA
AFUA_1G10930	5901.2	13530.1	-1.19715	6.73854e-09	5.97541e-08	Putative ammonium transporter	N/A
AFUA_1G11140	1302.85	556.504	1.22749	2.30003e-10	2.52011e-09	Has domain(s) with predicted iron ion binding, oxidoreductase activity and role in fatty acid biosynthetic process, oxidation-reduction process	N/A
AFUA_1G11180	6263.17	16537.1	-1.40072	4.35655e-09	3.95523e-08	Heat shock protein/chaperonin	hsp78
AFUA_1G11210	212.682	35.342	2.58481	8.32324e-12	1.11558e-10	Ortholog of Aspergillus fumigatus A1163 : AFUB_010640	N/A
AFUA_1G11270	48.1386	12.6871	1.92766	0.000544432	0.00172343	Ortholog of A. oryzae RIB40 : AO090001000210, Aspergillus glaucus : Aspgl1_0160586, Aspergillus flavus NRRL 3357 : AFL2T_07439 and Neosartorya fischeri NRRL 181 : NFIA_014310	N/A
AFUA_1G11300	87.5254	19.4366	2.16316	5.16514e-09	4.64254e-08	Ortholog of A. fumigatus Af293 : Afu6g09720/gliN, Afu8g00550, A. niger CBS 513.88 : An07g05460, A. oryzae RIB40 : AO090001000209 and Neosartorya fischeri NRRL 181 : NFIA_014280, NFIA_055410	N/A
AFUA_1G11310	26.2392	2.32107	3.50419	3.81108e-05	0.000159614	Has domain(s) with predicted catalytic activity and role in metabolic process	N/A
AFUA_1G11320	20.8104	0.237995	6.06642	5.51336e-07	3.4607e-06	Has domain(s) with predicted 3-deoxy-7-phosphoheptulonate synthase activity and role in aromatic amino acid family biosynthetic process	N/A
AFUA_1G11540	839.947	2021.41	-1.26697	3.90025e-16	7.98181e-15	Ortholog of A. niger CBS 513.88 : An08g03660, A. oryzae RIB40 : AO090038000270, Aspergillus wentii : Aspwe1_0040553 and Aspergillus sydowii : Aspsy1_0025614	N/A
AFUA_1G11590	10.3162	29.9876	-1.53767	0.00322456	0.00845624	Ortholog(s) have quinate 3-dehydrogenase (NAD+) activity, shikimate 3-dehydrogenase (NADP+) activity and role in quinate catabolic process	N/A
AFUA_1G11650	125.72	37.2997	1.75062	1.10326e-09	1.08518e-08	Ortholog of A. nidulans FGSC A4 : AN1129, A. oryzae RIB40 : AO090038000256, Neosartorya fischeri NRRL 181 : NFIA_013890, Aspergillus wentii : Aspwe1_0040542 and Aspergillus versicolor : Aspve1_0288835	N/A
AFUA_1G11720	158.862	52.617	1.5938	1.10134e-07	7.865e-07	Ortholog(s) have extracellular region localization	N/A
AFUA_1G11850	491.65	241.749	1.02526	5.7446e-07	3.5854e-06	Ortholog of A. nidulans FGSC A4 : AN1106, A. niger CBS 513.88 : An08g04060, A. oryzae RIB40 : AO090001000379, Aspergillus wentii : Aspwe1_0040514 and Aspergillus sydowii : Aspsy1_0025651	N/A
AFUA_1G12020	14067.9	2967.83	2.24493	4.74774e-38	4.52176e-36	Arrestin domain protein	N/A
AFUA_1G12080	1289.12	464.304	1.47318	5.92456e-18	1.42089e-16	Putative ubiquitin-protein ligase	dscA
AFUA_1G12100	77.6672	16.9087	2.19779	1.2753e-05	5.90551e-05	Ortholog of Aspergillus glaucus : Aspgl1_1501325, Neosartorya fischeri NRRL 181 : NFIA_013410, Aspergillus wentii : Aspwe1_0503465 and Aspergillus fumigatus A1163 : AFUB_011570	N/A
AFUA_1G12200	3535.92	1448.79	1.28739	2.33268e-07	1.58038e-06	Ortholog of A. nidulans FGSC A4 : AN7874, AN10158, A. fumigatus Af293 : Afu3g00570, Afu8g02315 and A. niger CBS 513.88 : An08g04520, An06g00280, An16g02300	N/A
AFUA_1G12300	1242.93	594.35	1.06462	4.27836e-08	3.31072e-07	Has domain(s) with predicted fatty-acyl-CoA binding activity	N/A
AFUA_1G12350	1560.64	3411.26	-1.12843	5.87266e-17	1.28125e-15	Putative extracellular fruiting body protein	N/A
AFUA_1G12390	4015.12	1925.99	1.05975	5.49169e-08	4.17461e-07	Ortholog of S. cerevisiae SCD6	N/A
AFUA_1G12440	124.417	54.6652	1.18576	8.66116e-05	0.000330465	Has domain(s) with predicted NAD binding, oxidoreductase activity, acting on the aldehyde or oxo group of donors, NAD or NADP as acceptor activity and role in cellular amino acid metabolic process, oxidation-reduction process	N/A
AFUA_1G12475	110.907	34.1431	1.69632	2.22705e-08	1.81555e-07	Ortholog of Neosartorya fischeri NRRL 181 : NFIA_013070 and Aspergillus fumigatus A1163 : AFUB_011940	N/A
AFUA_1G12560	215.567	504.72	-1.22736	2.74209e-10	2.97811e-09	Putative endo-1,4-beta-glucanase	N/A
AFUA_1G12570	188.526	429.252	-1.18563	6.18093e-11	7.32321e-10	Ortholog(s) have RNA binding activity, role in rRNA processing and ribosome localization	N/A
AFUA_1G12610	6963.1	17276.8	-1.31103	1.63536e-10	1.82655e-09	Hsp70 chaperone	hsp88
AFUA_1G12920	1140.15	2302.41	-1.01386	1.18127e-07	8.36947e-07	Putative glycogen phosphorylase	glpV
AFUA_1G12960	8011.2	3805.19	1.07406	2.50421e-16	5.21098e-15	SCF ubiquitin ligase subunit, putative	culA
AFUA_1G12970	2286.98	930.011	1.29807	5.28424e-19	1.41079e-17	Has domain(s) with predicted nutrient reservoir activity	N/A
AFUA_1G12980	2568.35	580.401	2.14524	2.58181e-38	2.48279e-36	Ortholog of A. nidulans FGSC A4 : AN1021, A. oryzae RIB40 : AO090012000595, Aspergillus wentii : Aspwe1_0498638, Aspergillus sydowii : Aspsy1_0053349 and Aspergillus terreus NIH2624 : ATET_00493	N/A
AFUA_1G12990	11161.9	1181.16	3.24023	1.54048e-50	2.63077e-48	Ortholog(s) have role in potassium ion transport, proton transport and integral component of mitochondrial inner membrane localization	N/A
AFUA_1G13030	273.895	84.3914	1.69882	1.03706e-08	8.8705e-08	Ortholog of A. niger CBS 513.88 : An08g05960, A. oryzae RIB40 : AO090012000587, Neosartorya fischeri NRRL 181 : NFIA_012490 and Aspergillus wentii : Aspwe1_0172018	N/A
AFUA_1G13050	5039.9	1793.28	1.49082	1.59437e-19	4.37459e-18	Has domain(s) with predicted nucleic acid binding activity	N/A
AFUA_1G13080	77.3748	15.7864	2.29095	3.0846e-06	1.64528e-05	Ortholog of A. niger CBS 513.88 : An08g06070, Aspergillus wentii : Aspwe1_0183289, Aspergillus sydowii : Aspsy1_0086398 and Aspergillus terreus NIH2624 : ATET_00503	N/A
AFUA_1G13110	272.411	48.4489	2.48872	1.36629e-09	1.33199e-08	4-coumarate-CoA ligase	N/A
AFUA_1G13120	598.95	107.86	2.47318	0.000203763	0.000712415	protein of unknown function	N/A
AFUA_1G13170	780.997	328.57	1.25001	1.81532e-08	1.50341e-07	Ortholog(s) have role in cellular protein localization, septation initiation signaling and mitotic spindle pole body localization	N/A
AFUA_1G13210	346.306	1303.3	-1.91256	9.7681e-12	1.30054e-10	Ortholog(s) have role in allantoin assimilation pathway, allantoin transport, uracil import across plasma membrane and Golgi apparatus localization	N/A
AFUA_1G13230	1929.97	720.163	1.42233	3.69218e-08	2.90246e-07	Ortholog(s) have nucleotidyltransferase activity	N/A
AFUA_1G13250	1487.82	399.082	1.89886	6.14065e-49	9.97101e-47	Putative phospholipase C	N/A
AFUA_1G13310	3285.08	1170.67	1.48853	2.18171e-15	4.16375e-14	Has domain(s) with predicted sequence-specific DNA binding, transcription factor activity, sequence-specific DNA binding activity and role in regulation of transcription, DNA-templated	N/A
AFUA_1G13550	20266.9	8849.21	1.19551	7.84001e-09	6.88434e-08	Protein of unknown function identified by mass spectrometry	N/A
AFUA_1G13560	887.489	278.641	1.67139	1.9375e-12	2.78534e-11	Protein of unknown function identified by mass spectrometry	N/A
AFUA_1G13630	533.698	234.119	1.18977	2.21397e-09	2.10052e-08	Has domain(s) with predicted NAD binding, oxidoreductase activity, acting on the CH-OH group of donors, NAD or NADP as acceptor activity and role in oxidation-reduction process	N/A
AFUA_1G13660	783.558	1567.9	-1.00091	1.24355e-05	5.77738e-05	Has domain(s) with predicted FAD binding, oxidoreductase activity and role in metabolic process	N/A
AFUA_1G13820	506.011	231.536	1.12807	0.000214423	0.000745738	Ortholog of Aspergillus glaucus : Aspgl1_0038114, Neosartorya fischeri NRRL 181 : NFIA_011700 and Aspergillus fumigatus A1163 : AFUB_013300	N/A
AFUA_1G13822	97.8388	36.9961	1.39817	6.55273e-05	0.000256947	protein of unknown function	N/A
AFUA_1G13830	35.3236	9.06935	1.96979	0.000158822	0.000569355	Ortholog of Aspergillus fumigatus A1163 : AFUB_013310	N/A
AFUA_1G13850	1272.97	548.693	1.21405	4.32488e-10	4.53312e-09	Ortholog(s) have single-stranded DNA 5'-3' exodeoxyribonuclease activity, role in mitochondrial genome maintenance and cytosol, mitochondrion, nucleus localization	N/A
AFUA_1G13910	2272.62	637.293	1.83403	2.82812e-25	1.22325e-23	Ortholog(s) have ATP-dependent 5'-3' DNA helicase activity, damaged DNA binding activity	N/A
AFUA_1G13940	1195.54	3047.94	-1.35055	1.19863e-15	2.35565e-14	Predicted adhesin-like protein	sun2
AFUA_1G14000	373.58	145.491	1.36087	3.97225e-10	4.18566e-09	Ortholog of Aspergillus fumigatus A1163 : AFUB_013490	N/A
AFUA_1G14040	320.078	158.184	1.01655	0.000109783	0.000407876	Has domain(s) with predicted FMN binding, oxidoreductase activity, pyridoxamine-phosphate oxidase activity and role in oxidation-reduction process	N/A
AFUA_1G14050	705.725	93.4022	2.91796	1.55775e-20	4.68982e-19	Putative F-box protein	fbpA
AFUA_1G14060	1492.61	270.07	2.46657	3.26963e-48	5.06027e-46	Ortholog(s) have role in mRNA splicing, via spliceosome and U4/U6 x U5 tri-snRNP complex localization	N/A
AFUA_1G14080	330.787	104.455	1.66274	2.49519e-06	1.35647e-05	Putative integral membrane protein	N/A
AFUA_1G14230	48.7187	5.35417	3.18502	0.000134137	0.000489186	Ortholog of A. nidulans FGSC A4 : AN2423, AN0736, A. fumigatus Af293 : Afu2g13800, A. niger CBS 513.88 : An01g12240, An02g05360 and A. oryzae RIB40 : AO090026000195	N/A
AFUA_1G14330	4315.99	2027.61	1.08985	2.25925e-11	2.86529e-10	Azole transporter	abcC
AFUA_1G14340	460.417	970.078	-1.07565	8.43008e-05	0.000322393	Putative metalloreductase	N/A
AFUA_1G14420	2745.07	1147.41	1.25841	1.44972e-13	2.34632e-12	Has domain(s) with predicted role in intracellular protein transport and intracellular localization	N/A
AFUA_1G14720	1278.99	571.509	1.16199	1.18387e-18	3.06969e-17	Ortholog of A. nidulans FGSC A4 : AN0813, A. niger CBS 513.88 : An01g12740, A. oryzae RIB40 : AO090003000498, Aspergillus wentii : Aspwe1_0040103 and Aspergillus sydowii : Aspsy1_0138475	N/A
AFUA_1G14780	16236.4	7926.62	1.03448	7.57486e-18	1.78216e-16	Ortholog(s) have endoplasmic reticulum, plasma membrane localization	N/A
AFUA_1G14790	1843.24	698.726	1.39994	4.00133e-27	1.96204e-25	Mitochondrial distribution and morphology protein 12, putative	mdm12
AFUA_1G14810	530.218	1078.52	-1.02415	1.9597e-08	1.61354e-07	Ortholog(s) have role in ascospore formation, cell septum assembly, conidium formation, hyphal growth, response to fungicide, response to salt stress, sporocarp development involved in sexual reproduction	N/A
AFUA_1G14830	45147.9	2288.07	4.30242	3.01237e-165	9.94583e-162	protein of unknown function	N/A
AFUA_1G14840	677.245	55.7988	3.59876	2.4029e-71	1.03481e-68	Has domain(s) with predicted hydrolase activity	N/A
AFUA_1G14850	2475.63	1135.43	1.12442	9.94497e-14	1.6363e-12	acyl-CoA dehydrogenase, putative	cybS
AFUA_1G14880	826.656	412.17	1.00419	1.74724e-06	9.78869e-06	N-acylethanolamine amidohydrolase	N/A
AFUA_1G14950	699.487	1542.66	-1.14164	6.57666e-18	1.56591e-16	Ortholog(s) have D-arabinono-1,4-lactone oxidase activity	N/A
AFUA_1G15010	7694.08	2377.98	1.69401	1.21487e-22	4.25206e-21	Ortholog(s) have cell division site, mitotic spindle localization	N/A
AFUA_1G15160	4746.17	1693.7	1.48664	6.65969e-22	2.1915e-20	protein of unknown function	N/A
AFUA_1G15170	636.782	299.347	1.08882	1.49554e-07	1.04319e-06	Putative acyl-coA thioesterase II with a predicted role in beta oxidation of fatty acids	N/A
AFUA_1G15180	358.937	910.495	-1.34345	3.00829e-10	3.24941e-09	Ortholog of A. nidulans FGSC A4 : AN4122, AN2881, AN10123, AN0867, A. fumigatus Af293 : Afu1g13860, Afu3g11650 and A. niger CBS 513.88 : An08g07010, An02g07440, An01g13480	N/A
AFUA_1G15270	50574.5	106105	-1.069	3.21848e-07	2.11961e-06	Ortholog(s) have ATPase activity, misfolded protein binding activity, role in cellular response to misfolded protein, protein refolding, protein unfolding and cytosol, nuclear envelope localization	N/A
AFUA_1G15300	253.498	663.659	-1.38946	3.29251e-05	0.000140328	Ortholog of A. nidulans FGSC A4 : AN0856, A. niger CBS 513.88 : An01g13290, A. oryzae RIB40 : AO090005001212, Aspergillus wentii : Aspwe1_0171741 and Aspergillus sydowii : Aspsy1_0083924	N/A
AFUA_1G15410	98.6034	38.1569	1.37108	2.60719e-06	1.40885e-05	Has domain(s) with predicted zinc ion binding activity	N/A
AFUA_1G15420	70.8287	34.5133	1.03738	0.00369809	0.00953997	Has domain(s) with predicted role in cell wall macromolecule catabolic process	N/A
AFUA_1G15470	189.156	401.519	-1.08745	3.35864e-11	4.14805e-10	Ortholog(s) have RNA polymerase II transcription factor activity, sequence-specific DNA binding, sequence-specific DNA binding, zinc ion binding activity	N/A
AFUA_1G15610	2070.15	814.292	1.34602	5.88992e-08	4.45001e-07	Putative zinc-binding dehydrogenase family oxidoreductase	N/A
AFUA_1G15650	136.316	21.725	2.65181	4.32736e-08	3.34341e-07	Ortholog of Aspergillus glaucus : Aspgl1_0079509, Neosartorya fischeri NRRL 181 : NFIA_009680, Aspergillus wentii : Aspwe1_0171697 and Aspergillus fumigatus A1163 : AFUB_015180	N/A
AFUA_1G15740	551.944	242.064	1.18795	5.32691e-06	2.69474e-05	Ortholog(s) have phosphatase activity, role in dephosphorylation and cytoplasm, nucleus localization	N/A
AFUA_1G15800	1764.45	750.345	1.2338	1.21191e-15	2.37233e-14	Protein phosphatase 2C, putative	ptcA
AFUA_1G15870	1463.06	621.249	1.23506	1.49974e-14	2.63385e-13	Ortholog of A. nidulans FGSC A4 : AN0923, A. niger CBS 513.88 : An01g14280, A. oryzae RIB40 : AO090005001113, Aspergillus sydowii : Aspsy1_0053441 and Aspergillus glaucus : Aspgl1_0063899	N/A
AFUA_1G15930	2795.56	1334.43	1.06685	1.54703e-08	1.29058e-07	Ortholog(s) have choline kinase activity, ethanolamine kinase activity, role in phosphatidylcholine biosynthetic process, phosphatidylethanolamine biosynthetic process and cytosol, nucleus localization	N/A
AFUA_1G15940	4035.12	1195.04	1.75554	1.24535e-19	3.46495e-18	Ortholog(s) have endoplasmic reticulum localization	N/A
AFUA_1G15966	26.2607	70.9088	-1.43324	0.00033816	0.0011221	protein of unknown function	N/A
AFUA_1G15970	23.662	66.1994	-1.48111	3.90599e-05	0.000163175	Putative aldo-keto reductase	N/A
AFUA_1G16010	317.07	73.0252	2.11894	1.45778e-23	5.49022e-22	protein of unknown function	N/A
AFUA_1G16020	622.879	211.917	1.55484	1.52444e-15	2.94914e-14	protein of unknown function	N/A
AFUA_1G16100	91.6934	19.0849	2.26204	4.90178e-06	2.49625e-05	Arsenite permease	N/A
AFUA_1G16130	3090.51	1530.76	1.01364	6.55075e-17	1.41981e-15	Ortholog(s) have cadmium-exporting ATPase activity, copper ion binding activity, role in cadmium ion transport, cellular metal ion homeostasis, transmembrane transport and plasma membrane localization	N/A
AFUA_1G16140	68.4303	11.7926	2.52814	9.07473e-08	6.61894e-07	protein of unknown function	N/A
AFUA_1G16300	1523.33	482.757	1.65842	3.47865e-29	1.92492e-27	Ortholog of A. niger CBS 513.88 : An04g08050, An02g13120, An01g10860, A. oryzae RIB40 : AO090010000043/aoiC, AO090005001075 and Neosartorya fischeri NRRL 181 : NFIA_009140, NFIA_069610, NFIA_073490	N/A
AFUA_1G16310	197.764	60.5782	1.70967	5.49456e-11	6.55706e-10	Ortholog(s) have protein-lysine N-methyltransferase activity, role in peptidyl-lysine dimethylation, positive regulation of translational termination and cytosol, nucleus localization	N/A
AFUA_1G16430	134.648	42.8058	1.65574	8.19688e-09	7.15962e-08	Ortholog(s) have extracellular region localization	N/A
AFUA_1G16460	5640.4	2687.87	1.06926	5.82819e-09	5.20543e-08	Putative bZIP transcription factor	ADS-4
AFUA_1G16490	1250.23	430.783	1.5376	4.59855e-14	7.8128e-13	Has domain(s) with predicted oxidoreductase activity and role in metabolic process	N/A
AFUA_1G16560	143.259	37.956	1.91982	2.40346e-09	2.26727e-08	Ortholog of Neosartorya fischeri NRRL 181 : NFIA_008870, Aspergillus wentii : Aspwe1_0477100, Aspergillus versicolor : Aspve1_0049218 and Aspergillus clavatus NRRL 1 : ACLA_019020	N/A
AFUA_1G16640	77.8249	29.4016	1.40487	0.000979687	0.00292636	Ortholog of A. nidulans FGSC A4 : AN0964, A. niger CBS 513.88 : An01g10620, A. oryzae RIB40 : AO090005001050, Aspergillus wentii : Aspwe1_0039876 and Aspergillus sydowii : Aspsy1_0138532	N/A
AFUA_1G16650	2007.78	1000.24	1.00549	3.69908e-07	2.40416e-06	Ortholog of A. nidulans FGSC A4 : AN0977, A. niger CBS 513.88 : An01g10460, A. oryzae RIB40 : AO090005001035, Aspergillus wentii : Aspwe1_0068230 and Aspergillus sydowii : Aspsy1_0053392	N/A
AFUA_1G16670	40.6068	5.68862	2.84111	1.69556e-05	7.6443e-05	Ortholog of Neosartorya fischeri NRRL 181 : NFIA_008720 and Aspergillus fumigatus A1163 : AFUB_016050	N/A
AFUA_1G16740	816.622	218.385	1.9026	2.47568e-22	8.45573e-21	Ortholog of Neosartorya fischeri NRRL 181 : NFIA_008640, Aspergillus fumigatus A1163 : AFUB_016120 and Aspergillus clavatus NRRL 1 : ACLA_018760	N/A
AFUA_1G16770	131.826	38.2501	1.78181	2.42426e-06	1.32372e-05	Has domain(s) with predicted carbon-nitrogen ligase activity, with glutamine as amido-N-donor activity	N/A
AFUA_1G16780	4777.01	2121.76	1.17085	1.43946e-11	1.8785e-10	Ortholog(s) have protein serine/threonine kinase activity	N/A
AFUA_1G16860	190.209	38.8512	2.29238	1.58809e-10	1.77941e-09	Ortholog of A. nidulans FGSC A4 : AN0639, A. niger CBS 513.88 : An01g10020, Neosartorya fischeri NRRL 181 : NFIA_008500, Aspergillus wentii : Aspwe1_0027440 and Aspergillus versicolor : Aspve1_0252372	N/A
AFUA_1G16870	209.084	42.9174	2.28697	7.03609e-12	9.48197e-11	Ortholog of A. nidulans FGSC A4 : AN6319, AN0638, A. oryzae RIB40 : AO090005000988, Aspergillus wentii : Aspwe1_0038696 and Aspergillus sydowii : Aspsy1_0129541, Aspsy1_0995740	N/A
AFUA_1G16930	98.6112	24.0566	2.03715	3.70105e-09	3.39749e-08	Has domain(s) with predicted phosphatidylserine decarboxylase activity and role in phospholipid biosynthetic process	N/A
AFUA_1G16960	195.581	58.3799	1.74918	7.56007e-10	7.61775e-09	Protein of unknown function identified by mass spectrometry	N/A
AFUA_1G16980	1807.78	793.013	1.18893	1.71456e-12	2.4938e-11	Ortholog of A. nidulans FGSC A4 : AN0633, A. niger CBS 513.88 : An01g09880, A. oryzae RIB40 : AO090005000977, Aspergillus wentii : Aspwe1_0109484 and Aspergillus sydowii : Aspsy1_0055497	N/A
AFUA_1G17010	598.143	199.733	1.58253	1.57136e-14	2.74503e-13	Putative glutathione S-transferase	N/A
AFUA_1G17020	923.934	433.474	1.09172	8.01615e-05	0.000308589	UDP-glucose dehydrogenase	ugd1
AFUA_1G17050	586.761	196.236	1.57995	1.33097e-13	2.16119e-12	protein of unknown function	N/A
AFUA_1G17060	146.079	27.3932	2.41476	1.7266e-11	2.22392e-10	Ortholog(s) have nucleus localization	N/A
AFUA_1G17140	156.94	377.594	-1.26763	6.92097e-12	9.33954e-11	Ortholog(s) have cytosol, nucleus localization	N/A
AFUA_1G17180	47.219	159.764	-1.75594	0.00012633	0.000463786	Putative pyridine nucleotide-disulphide oxidoreductase	N/A
AFUA_1G17190	27.3385	81.0482	-1.56252	0.00151615	0.00431187	Triacetylfusarinine C (TAFC) biosynthetic enoyl-CoA hydratase, putative	sidI
AFUA_1G17290	448.435	85.4482	2.39067	2.79356e-18	6.95232e-17	protein of unknown function	N/A
AFUA_1G17360	811.175	301.653	1.42655	6.66284e-07	4.10675e-06	Putative bZip-type transcription factor with similarity to atfA	atfC
AFUA_1G17370	2813.86	279.952	3.32898	5.63162e-31	3.36031e-29	Putative heat shock protein	scf1
AFUA_1G17380	524.437	77.6205	2.75586	6.25885e-18	1.49383e-16	Has domain(s) with predicted oxidoreductase activity and role in metabolic process	N/A
AFUA_1G17390	67.8062	174.293	-1.36234	3.55587e-07	2.32425e-06	Ortholog of A. nidulans FGSC A4 : AN10318, Neosartorya fischeri NRRL 181 : NFIA_007950, Aspergillus versicolor : Aspve1_0026539, Aspve1_0038290, Aspve1_0078378 and Aspergillus clavatus NRRL 1 : ACLA_018100	N/A
AFUA_1G17470	2062.43	4456.22	-1.11167	8.06288e-09	7.05081e-08	Putative high-affinity nitrate transporter	nrtB
AFUA_1G17630	256.793	1189.95	-2.21258	0.000416366	0.00135528	Has domain(s) with predicted UDP-N-acetylmuramate dehydrogenase activity, flavin adenine dinucleotide binding, oxidoreductase activity and role in oxidation-reduction process	N/A
AFUA_1G17740	3.99703	25.6293	-2.69789	0.000659647	0.00204886	Fusarielin-like polyketide synthase, putative	N/A
AFUA_1G17750	240.073	546.986	-1.18694	1.20201e-13	1.9582e-12	Ortholog of A. nidulans FGSC A4 : AN4541, A. niger CBS 513.88 : An07g07090, A. oryzae RIB40 : AO090026000620, Aspergillus wentii : Aspwe1_0049093 and Aspergillus sydowii : Aspsy1_0032953	N/A
AFUA_2G00210	351.671	1305.43	-1.89209	0.000197776	0.000692951	Ortholog of A. fumigatus Af293 : Afu7g06340, A. niger CBS 513.88 : An01g11590, An01g01670, A. oryzae RIB40 : AO090009000035 and Aspergillus wentii : Aspwe1_0027365, Aspwe1_0046529	N/A
AFUA_2G00270	30.5301	8.33591	1.86668	0.000931163	0.00279999	Ortholog of Neosartorya fischeri NRRL 181 : NFIA_032470, Aspergillus versicolor : Aspve1_0079077, Aspergillus fumigatus A1163 : AFUB_017350 and Aspergillus terreus NIH2624 : ATET_07834	N/A
AFUA_2G00330	1399.55	377.433	1.89115	3.03208e-15	5.67726e-14	Has domain(s) with predicted hydrolase activity, hydrolase activity, acting on carbon-nitrogen (but not peptide) bonds, in linear amidines activity and role in metabolic process	N/A
AFUA_2G00420	33.7531	8.67422	1.95851	0.000162648	0.000581709	Has domain(s) with predicted role in response to stress and integral component of membrane localization	N/A
AFUA_2G00450	282.344	1532.72	-2.44024	3.78098e-17	8.37821e-16	Putative hexokinase	N/A
AFUA_2G00590	314.974	1134.13	-1.84863	1.12298e-19	3.15103e-18	Predicted glutathione S transferase	N/A
AFUA_2G00660	1501.18	3667.11	-1.28851	3.66336e-21	1.15192e-19	Two-component system protein B, putative	tcsB
AFUA_2G00710	114.22	231.609	-1.02038	0.00340961	0.00889914	Ortholog(s) have alpha-amylase activity, role in carbohydrate catabolic process and cell septum, cell wall-bounded periplasmic space, extracellular region, fungal-type cell wall, hyphal septin band, spitzenkorper localization	N/A
AFUA_2G00730	414.556	848.333	-1.03336	2.34108e-06	1.28325e-05	Has domain(s) with predicted UDP-N-acetylmuramate dehydrogenase activity, flavin adenine dinucleotide binding activity and role in oxidation-reduction process	N/A
AFUA_2G00740	340.5	707.205	-1.05365	2.16706e-09	2.05995e-08	Ortholog of A. oryzae RIB40 : AO090701000367, Aspergillus flavus NRRL 3357 : AFL2T_06000, Neosartorya fischeri NRRL 181 : NFIA_033010 and Aspergillus wentii : Aspwe1_0029685	N/A
AFUA_2G00750	151.646	436.103	-1.52581	5.16444e-09	4.64254e-08	Predicted oxidoreductase	N/A
AFUA_2G00790	9166.6	3163.65	1.5348	1.18983e-23	4.53278e-22	Ortholog(s) have extracellular region localization	N/A
AFUA_2G00800	170.887	35.7901	2.25856	2.95049e-08	2.36445e-07	PelA protein	pelA
AFUA_2G00880	491.029	149.803	1.71275	7.04035e-18	1.66667e-16	Has domain(s) with predicted RNA polymerase II transcription factor activity, sequence-specific DNA binding, zinc ion binding activity, role in regulation of transcription, DNA-templated and nucleus localization	N/A
AFUA_2G00890	559.645	128.93	2.11822	1.59339e-19	4.37459e-18	protein of unknown function	N/A
AFUA_2G00900	225.287	8.43427	4.73785	8.02097e-27	3.83805e-25	Ortholog of A. nidulans FGSC A4 : AN8943, A. fumigatus Af293 : Afu6g11560, A. niger CBS 513.88 : An01g11690, An03g01300 and A. oryzae RIB40 : AO090113000175, AO090023000422	N/A
AFUA_2G00910	98.8105	11.5143	3.11061	2.68717e-10	2.92488e-09	NB-ARC domain protein	N/A
AFUA_2G00960	60.6218	8.33393	2.85744	4.30784e-08	3.33093e-07	NACHT domain protein	N/A
AFUA_2G00980	313.357	90.7963	1.78938	1.00186e-12	1.49224e-11	Ortholog of A. oryzae RIB40 : AO090023000440, Aspergillus flavus NRRL 3357 : AFL2T_04282, Neosartorya fischeri NRRL 181 : NFIA_033290 and Aspergillus versicolor : Aspve1_0043932	N/A
AFUA_2G01000	99.8275	201.927	-1.01972	0.000119402	0.000440641	Has domain(s) with predicted zinc ion binding activity	N/A
AFUA_2G01010	32633.9	77446.2	-1.24683	1.99799e-07	1.36955e-06	Putative myo-inositol-phosphate synthase	N/A
AFUA_2G01110	308.584	139.967	1.13925	1.55183e-09	1.50547e-08	Ortholog of A. nidulans FGSC A4 : AN10989, A. niger CBS 513.88 : An10g00450, A. oryzae RIB40 : AO090701000379, Neosartorya fischeri NRRL 181 : NFIA_033410 and Aspergillus clavatus NRRL 1 : ACLA_094420	N/A
AFUA_2G01140	8544.21	3881.65	1.13836	7.89349e-15	1.42155e-13	Predicted adhesin-like protein	N/A
AFUA_2G01160	542.337	268.144	1.01556	1.05321e-06	6.21698e-06	Has domain(s) with predicted iron ion binding, oxidoreductase activity and role in fatty acid biosynthetic process, oxidation-reduction process	N/A
AFUA_2G01180	800.909	373.375	1.10104	2.80211e-06	1.50691e-05	Has domain(s) with predicted flavin adenine dinucleotide binding, oxidoreductase activity, acting on CH-OH group of donors activity and role in oxidation-reduction process	N/A
AFUA_2G01250	2163.17	1011.07	1.09739	2.93567e-09	2.73802e-08	Putative serine peptidase	N/A
AFUA_2G01270	921.073	183.719	2.32702	1.63217e-36	1.34722e-34	Has domain(s) with predicted oxidoreductase activity and role in oxidation-reduction process	N/A
AFUA_2G01630	738.942	276.044	1.4211	1.08046e-21	3.47466e-20	Ortholog of A. nidulans FGSC A4 : AN10983, A. niger CBS 513.88 : An03g04810, A. oryzae RIB40 : AO090701000784, Aspergillus wentii : Aspwe1_0135351 and Aspergillus sydowii : Aspsy1_0046214	N/A
AFUA_2G01730	374.904	170.864	1.13302	0.000210034	0.00073253	Ortholog of Neosartorya fischeri NRRL 181 : NFIA_034050, NFIA_063470, Aspergillus wentii : Aspwe1_0038124, Aspwe1_0546044 and Aspergillus versicolor : Aspve1_0029373	N/A
AFUA_2G01800	248.804	115.412	1.10596	6.43177e-07	3.9767e-06	Ortholog of A. oryzae RIB40 : AO090011000437, Aspergillus glaucus : Aspgl1_0037232, Aspergillus flavus NRRL 3357 : AFL2T_05209 and Neosartorya fischeri NRRL 181 : NFIA_034150	N/A
AFUA_2G01840	428.475	172.715	1.31158	6.13956e-12	8.3325e-11	Ortholog(s) have cytoplasm, nucleus localization	N/A
AFUA_2G01870	11483.8	1195.94	3.26339	1.08656e-124	1.53748e-121	Putative class I chitin synthase	chsA
AFUA_2G01880	3507.33	789.853	2.15064	1.03813e-22	3.65931e-21	low molecular weight phosphotyrosine protein phosphatase, putative	ltpA
AFUA_2G01900	2852.54	1283.78	1.15192	2.90968e-16	5.99177e-15	Ortholog(s) have RNA binding, RNA polymerase II C-terminal domain phosphoserine binding, transcription factor activity, RNA polymerase II transcription factor binding activity	N/A
AFUA_2G02010	2807.81	1048.27	1.42117	1.4579e-19	4.02242e-18	Putative transmembrane domain protein	usgS
AFUA_2G02020	365.907	85.1113	2.1015	2.58969e-16	5.37754e-15	Formamidase FmdS, putative	fmdS
AFUA_2G02040	148.637	32.4575	2.19353	3.21021e-11	3.97464e-10	Has domain(s) with predicted role in transmembrane transport and integral component of membrane localization	N/A
AFUA_2G02050	2803.91	8043.83	-1.52041	5.25991e-14	8.86619e-13	Putative peptidyl-prolyl cis-trans isomerase	cyp7
AFUA_2G02080	6307.69	1329.84	2.24583	4.6352e-21	1.44832e-19	protein of unknown function	N/A
AFUA_2G02110	369.562	166.23	1.15272	3.59567e-12	5.02329e-11	Sugar transporter	N/A
AFUA_2G02220	4496.45	1589.4	1.50026	6.15954e-32	3.86141e-30	sterol 3-beta-glucosyltransferase, putative	atg26
AFUA_2G02290	3358.23	968.193	1.79429	3.20029e-23	1.17403e-21	Has domain(s) with predicted methyltransferase activity and role in translation	N/A
AFUA_2G02470	22499.8	6927.55	1.69952	1.09308e-24	4.54914e-23	PA domain protein	N/A
AFUA_2G02480	4944.71	1702.75	1.53807	4.45689e-21	1.39701e-19	Ortholog(s) have role in ascospore wall assembly and ascospore wall, lipid particle, prospore membrane localization	N/A
AFUA_2G02485	85.2677	12.1564	2.80433	1.10006e-07	7.86153e-07	Ortholog of Aspergillus fumigatus A1163 : AFUB_019580	N/A
AFUA_2G02500	1371.73	182.248	2.912	1.79763e-22	6.18981e-21	Ortholog of Neosartorya fischeri NRRL 181 : NFIA_034900, Aspergillus wentii : Aspwe1_0040593, Aspergillus fumigatus A1163 : AFUB_019600 and Aspergillus clavatus NRRL 1 : ACLA_092300	N/A
AFUA_2G02620	6123.78	1526.59	2.00417	1.2035e-32	8.00046e-31	Ku80 DNA helicase	akuB
AFUA_2G02640	493.568	43.4861	3.50457	3.38778e-36	2.75049e-34	Ortholog of Neosartorya fischeri NRRL 181 : NFIA_035040, Aspergillus fumigatus A1163 : AFUB_019740 and Aspergillus clavatus NRRL 1 : ACLA_092150	N/A
AFUA_2G02690	2549.28	1210.53	1.07467	4.00878e-18	9.80419e-17	Fungal specific transcription factor, putative	atrR
AFUA_2G02820	3223.04	783.859	2.0399	8.33595e-21	2.5722e-19	Ortholog of S. cerevisiae : MOH1, A. nidulans FGSC A4 : AN4539, A. niger CBS 513.88 : An07g07170, A. oryzae RIB40 : AO090026000627 and Aspergillus wentii : Aspwe1_0168864	N/A
AFUA_2G03060	1030.52	2535.31	-1.29857	2.19035e-08	1.78858e-07	Ortholog(s) have role in mRNA cis splicing, via spliceosome and mitochondrion, nuclear telomeric heterochromatin localization	N/A
AFUA_2G03180	253.185	51.0692	2.31388	4.92534e-25	2.0938e-23	Has domain(s) with predicted RNA polymerase II transcription factor activity, sequence-specific DNA binding, zinc ion binding activity, role in regulation of transcription, DNA-templated and nucleus localization	N/A
AFUA_2G03200	938.458	357.322	1.39335	7.78761e-16	1.56146e-14	Structure-specific endonuclease subunit slx4, putative	slx4
AFUA_2G03250	18.5527	3.15693	2.57002	0.00166752	0.00469095	Ortholog of A. nidulans FGSC A4 : AN4506, A. niger CBS 513.88 : An07g07680, A. oryzae RIB40 : AO090120000262, Aspergillus wentii : Aspwe1_0059757 and Aspergillus sydowii : Aspsy1_0073302	N/A
AFUA_2G03280	4980.35	1332.75	1.90184	1.21943e-33	8.62746e-32	Calcium-responsive regulator ZipD	zipD
AFUA_2G03480	2225.78	280.52	2.98778	4.45534e-37	3.94019e-35	Ortholog(s) have cell septum localization	N/A
AFUA_2G03490	21959.8	6515.16	1.753	1.23195e-36	1.05193e-34	Putative calcium/calmodulin-dependent protein kinase	N/A
AFUA_2G03510	711.814	1647.01	-1.2106	1.32023e-06	7.62056e-06	Putative pheromone processing carboxypeptidase	sxa2
AFUA_2G03570	2568.08	207.582	3.62887	1.78902e-48	2.85811e-46	Predicted DDE1 transposon-related ORF	N/A
AFUA_2G03680	2486.47	1194.43	1.05789	4.403e-11	5.33151e-10	Ortholog of A. nidulans FGSC A4 : AN3819, A. niger CBS 513.88 : An07g08240, Aspergillus wentii : Aspwe1_0051534, Aspergillus sydowii : Aspsy1_0088765 and Aspergillus terreus NIH2624 : ATET_09522	N/A
AFUA_2G03740	537.044	254.766	1.07583	3.69685e-07	2.40416e-06	Ortholog(s) have role in U1 snRNA 3'-end processing, U4 snRNA 3'-end processing and U5 snRNA 3'-end processing, more	N/A
AFUA_2G03750	538.925	103.831	2.37758	3.48515e-17	7.79243e-16	Has domain(s) with predicted ATP binding, DNA binding, helicase activity, nucleic acid binding activity	N/A
AFUA_2G03860	703.17	2031.27	-1.53075	3.06237e-08	2.44225e-07	Low affinity plasma membrane zinc transporter	zrfB
AFUA_2G03960	13.5758	1.07532	3.70059	0.00154194	0.0043762	Has domain(s) with predicted acid phosphatase activity, metal ion binding activity	N/A
AFUA_2G03980	169.983	59.5657	1.51283	1.66581e-09	1.60569e-08	alpha-1,3-glucanase	N/A
AFUA_2G04010	1541.09	3387.97	-1.13622	1.33764e-14	2.35754e-13	Putative trehalose-6-phosphate synthase	tpsB
AFUA_2G04020	2056.83	6918.07	-1.7499	4.03856e-13	6.28962e-12	Putative alpha, alpha-trehalose phosphate synthase subunit	N/A
AFUA_2G04060	1436.27	648.359	1.1478	2.57134e-06	1.39099e-05	Putative NADH:flavin oxidoreductase	N/A
AFUA_2G04120	209.215	99.7489	1.06618	0.000670925	0.00208062	Ortholog of Aspergillus flavus NRRL 3357 : AFL2T_01436, Neosartorya fischeri NRRL 181 : NFIA_080920, Aspergillus kawachii : Aspka1_0175713 and Aspergillus fumigatus A1163 : AFUB_021190	N/A
AFUA_2G04330	994.771	59.8341	4.05657	2.32162e-56	4.99906e-54	Has domain(s) with predicted FAD binding, oxidoreductase activity and role in metabolic process	N/A
AFUA_2G04350	4753.08	1464.32	1.69845	1.31046e-53	2.49617e-51	Ortholog of A. nidulans FGSC A4 : AN1880, A. niger CBS 513.88 : An11g03040, A. oryzae RIB40 : AO090003000221, Aspergillus wentii : Aspwe1_0098739 and Aspergillus sydowii : Aspsy1_0126133	N/A
AFUA_2G04360	8797.57	2729.14	1.6887	2.052e-37	1.88195e-35	WD repeat protein	N/A
AFUA_2G04380	212.006	105.488	1.00531	0.000873509	0.00264187	Ortholog of A. nidulans FGSC A4 : AN3975, AN9193/llmJ, AN2891 and A. fumigatus Af293 : Afu1g10150, Afu3g15150, Afu3g15280, Afu6g03300	N/A
AFUA_2G04440	2298.21	1058.22	1.11878	2.42647e-12	3.45318e-11	Ortholog(s) have cytosol localization	N/A
AFUA_2G04470	11004.1	1952.38	2.49458	4.85472e-84	3.00538e-81	Ortholog of A. nidulans FGSC A4 : AN1871, A. niger CBS 513.88 : An11g03160, A. oryzae RIB40 : AO090003000240, Aspergillus wentii : Aspwe1_0177180 and Aspergillus sydowii : Aspsy1_0140729	N/A
AFUA_2G04480	308.198	99.9529	1.62354	6.64203e-10	6.72692e-09	Has domain(s) with predicted hydrolase activity, hydrolyzing O-glycosyl compounds activity and role in carbohydrate metabolic process	N/A
AFUA_2G04540	4307.42	440.596	3.28938	2.17309e-37	1.97472e-35	Ortholog of A. nidulans FGSC A4 : AN7868, AN1866, A. niger CBS 513.88 : An04g07800, A. oryzae RIB40 : AO090003000256 and Neosartorya fischeri NRRL 181 : NFIA_057620, NFIA_081290	N/A
AFUA_2G04550	378.454	134.511	1.49409	3.04389e-10	3.28071e-09	Has domain(s) with predicted substrate-specific transmembrane transporter activity, transmembrane transporter activity, role in transmembrane transport and integral component of membrane, membrane localization	N/A
AFUA_2G04720	3738.76	1271.57	1.556	6.20252e-20	1.77561e-18	Ortholog(s) have ubiquitin-specific protease activity	N/A
AFUA_2G04770	2957.74	1290.51	1.19663	1.44602e-09	1.40695e-08	Ortholog(s) have role in autophagy, protein secretion	N/A
AFUA_2G04860	2101.64	735.366	1.51513	2.56756e-17	5.79309e-16	Ortholog(s) have role in mismatch repair, nucleotide-excision repair and mitotic spindle, nucleus localization	N/A
AFUA_2G04870	320.049	102.546	1.64108	1.46536e-05	6.69484e-05	Has domain(s) with predicted oxidoreductase activity, acting on the aldehyde or oxo group of donors, disulfide as acceptor activity and role in metabolic process	N/A
AFUA_2G04890	86.1194	245.119	-1.51156	0.000552846	0.00174671	Ortholog of A. niger CBS 513.88 : An11g04600, A. oryzae RIB40 : AO090003000293, Neosartorya fischeri NRRL 181 : NFIA_081620 and Aspergillus clavatus NRRL 1 : ACLA_089760	N/A
AFUA_2G05070	888.479	361.766	1.29531	3.51737e-13	5.52133e-12	Ortholog of A. nidulans FGSC A4 : AN2100, A. niger CBS 513.88 : An11g04820, Aspergillus wentii : Aspwe1_0120231, Aspergillus sydowii : Aspsy1_0054017 and Aspergillus terreus NIH2624 : ATET_05993	N/A
AFUA_2G05115	442.503	78.8355	2.48899	1.70824e-12	2.48825e-11	Ortholog of A. nidulans FGSC A4 : AN7889, AN4657, A. fumigatus Af293 : Afu1g00920, Afu2g02370, Afu3g06425 and A. niger CBS 513.88 : An07g04250, An05g02120, An01g11840, An12g06960, An03g03340	N/A
AFUA_2G05140	184.886	69.7743	1.40925	5.0168e-06	2.54828e-05	Ortholog of Neosartorya fischeri NRRL 181 : NFIA_081880, Aspergillus fumigatus A1163 : AFUB_022170 and Aspergillus clavatus NRRL 1 : ACLA_089490	N/A
AFUA_2G05230	25.9119	75.1375	-1.53901	0.000912576	0.00274994	Ortholog of A. nidulans FGSC A4 : AN2111, A. fumigatus Af293 : Afu6g03190, A. niger CBS 513.88 : An11g05190, A. oryzae RIB40 : AO090010000628, AO090003000332 and Aspergillus wentii : Aspwe1_0055162	N/A
AFUA_2G05325	6310.32	1666.27	1.92105	1.14384e-37	1.06884e-35	Has domain(s) with predicted role in transmembrane transport and integral component of membrane localization	N/A
AFUA_2G05670	367.438	894.086	-1.28324	2.59601e-14	4.46415e-13	Ortholog(s) have poly(U) RNA binding activity, role in negative regulation of induction of conjugation with cellular fusion by negative regulation of transcription from RNA polymerase II promoter and cytosol localization	N/A
AFUA_2G05880	2528.63	7091.19	-1.48777	1.23062e-17	2.86133e-16	Putative ammonium transporter	meaA
AFUA_2G05940	1746.39	711.742	1.29502	3.31668e-15	6.17514e-14	Ortholog(s) have fungal-type vacuole membrane localization	N/A
AFUA_2G06010	176.925	24.0015	2.87319	3.22515e-12	4.55059e-11	Ortholog of Aspergillus fumigatus A1163 : AFUB_023090	N/A
AFUA_2G06070	4391.87	2067.72	1.08674	6.05432e-15	1.11052e-13	Ortholog(s) have role in mRNA cis splicing, via spliceosome and U4/U6 x U5 tri-snRNP complex localization	N/A
AFUA_2G06220	4025.71	1570.03	1.35839	1.14728e-24	4.73492e-23	Ortholog(s) have nucleus localization	N/A
AFUA_2G07430	6069.05	1664.13	1.86663	1.82798e-30	1.07137e-28	Ortholog(s) have mitochondrion localization	N/A
AFUA_2G07630	2736.2	404.719	2.75711	9.60337e-30	5.49834e-28	Putative vacuolar H+/Ca2+ exchanger	N/A
AFUA_2G07690	1582.88	785.284	1.01113	8.94347e-05	0.000340319	Ortholog(s) have role in G2/M transition of mitotic cell cycle, cell morphogenesis, cellular response to drug, negative regulation of cell septum assembly and pathogenesis, more	N/A
AFUA_2G07700	236.754	75.4309	1.65028	3.51913e-05	0.000148455	Ortholog of Aspergillus fumigatus A1163 : AFUB_023740	N/A
AFUA_2G07730	531.167	1312.38	-1.30546	4.24885e-15	7.86634e-14	Has domain(s) with predicted phospholipid binding activity, role in cortical protein anchoring and cell cortex localization	N/A
AFUA_2G07830	481.289	65.7832	2.87147	1.28239e-31	7.88952e-30	Ortholog of Neosartorya fischeri NRRL 181 : NFIA_083540, Aspergillus fumigatus A1163 : AFUB_023860 and Aspergillus clavatus NRRL 1 : ACLA_079800	N/A
AFUA_2G07840	1794.83	682.009	1.3958	1.49508e-20	4.54256e-19	Ortholog of A. niger CBS 513.88 : An05g00430, A. oryzae RIB40 : AO090701000806, Neosartorya fischeri NRRL 181 : NFIA_083550, Aspergillus wentii : Aspwe1_0629899 and Aspergillus versicolor : Aspve1_0082834	N/A
AFUA_2G07860	333.822	35.1452	3.25322	1.11306e-35	8.48066e-34	Ortholog of Aspergillus fumigatus A1163 : AFUB_023880	N/A
AFUA_2G07870	13248.3	2201.39	2.58931	5.05339e-64	1.47217e-61	Patatin-like serine hydrolase	N/A
AFUA_2G07880	2429.9	689.584	1.81706	1.79976e-22	6.18981e-21	Has domain(s) with predicted magnesium ion transmembrane transporter activity, role in magnesium ion transport and integral component of membrane localization	N/A
AFUA_2G08070	6005.16	2368.58	1.34224	2.94339e-19	7.94396e-18	Protein described as similar to the S. cervisiae magnesium transporter, Alr1p	N/A
AFUA_2G08090	6417.81	2278.03	1.49428	8.30662e-15	1.49323e-13	Protein of unknown function, phoB-regulated	N/A
AFUA_2G08110	406.834	195.09	1.0608	9.02289e-06	4.35111e-05	Has domain(s) with predicted ATP binding, glucose binding, hexokinase activity, phosphotransferase activity, alcohol group as acceptor activity	N/A
AFUA_2G08120	201.727	68.6527	1.55604	1.102e-09	1.08502e-08	Major facilitator superfamily (MFS) monosaccharide transporter	hxt8
AFUA_2G08180	445.074	45.7914	3.28311	3.72502e-32	2.39587e-30	Ortholog(s) have role in establishment or maintenance of cell polarity, membrane raft organization and plasma membrane localization	N/A
AFUA_2G08240	260.219	656.312	-1.33541	1.52789e-14	2.67631e-13	Ortholog(s) have sequence-specific DNA binding activity and nucleus localization	N/A
AFUA_2G08260	658.376	324.089	1.02289	2.17887e-05	9.61325e-05	Has domain(s) with predicted FMN binding, catalytic activity, oxidoreductase activity and role in oxidation-reduction process	N/A
AFUA_2G08280	1698.44	3839.74	-1.17689	2.14426e-09	2.04024e-08	Putative NADP-dependent malic enzyme	maeA
AFUA_2G08360	317.998	1988.26	-2.64455	3.41092e-69	1.35141e-66	Orotidine 5'-monophosphate decarboxylase	pyrG
AFUA_2G08640	12839.4	3157.15	2.02388	3.04284e-29	1.70279e-27	Ortholog of A. nidulans FGSC A4 : AN6137, A. niger CBS 513.88 : An12g03990, Aspergillus wentii : Aspwe1_0176126, Aspergillus sydowii : Aspsy1_0058040 and Aspergillus terreus NIH2624 : ATET_09699	N/A
AFUA_2G08650	9538.6	2389.24	1.99722	4.26824e-36	3.41159e-34	Ortholog(s) have endoplasmic reticulum localization	N/A
AFUA_2G08660	4888.2	1428.56	1.7746	2.72087e-19	7.36345e-18	Ortholog(s) have role in cation homeostasis	N/A
AFUA_2G08820	2094.12	324.317	2.69082	0.000295883	0.000994475	Ortholog of A. nidulans FGSC A4 : AN6116, A. niger CBS 513.88 : An12g04450, A. oryzae RIB40 : AO090011000818, Aspergillus wentii : Aspwe1_0044988 and Aspergillus sydowii : Aspsy1_0045203	N/A
AFUA_2G08830	722.128	221.729	1.70401	7.62579e-07	4.64821e-06	Ortholog(s) have high-affinity nickel cation transmembrane transporter activity, role in nickel cation import across plasma membrane, regulation of urea catabolic process and endoplasmic reticulum, plasma membrane localization	N/A
AFUA_2G08840	544.265	184.223	1.56262	1.6313e-10	1.82576e-09	Ortholog(s) have 5'-deoxyribose-5-phosphate lyase activity, DNA primase activity, DNA-directed DNA polymerase activity	N/A
AFUA_2G08850	4050.67	1914.07	1.08133	1.96768e-12	2.82462e-11	Ortholog(s) have phospholipid-translocating ATPase activity	N/A
AFUA_2G09030	2462.31	6301.29	-1.35571	6.04199e-07	3.75445e-06	Secreted dipeptidyl-peptidase	dppV
AFUA_2G09070	17129.7	2440.62	2.81115	6.14595e-43	7.07856e-41	DUF221 domain protein	N/A
AFUA_2G09120	100.391	49.7512	1.01209	0.00142077	0.00407906	Has domain(s) with predicted ATP binding, DNA binding, helicase activity, methyltransferase activity, nucleic acid binding, zinc ion binding activity and role in DNA methylation	N/A
AFUA_2G09160	2105.98	778.17	1.43647	3.0242e-18	7.45141e-17	Ortholog(s) have cytosol, nucleus localization	N/A
AFUA_2G09220	4482.33	12731.6	-1.50614	2.77162e-11	3.47066e-10	protein of unknown function	N/A
AFUA_2G09250	2231.5	987.557	1.17624	1.13775e-25	5.00862e-24	Ortholog(s) have metallochaperone activity, pyridoxal phosphate binding activity, role in manganese ion transport, pyridoxal phosphate transport and mitochondrion localization	N/A
AFUA_2G09290	11655.2	24598.5	-1.07758	4.15433e-08	3.21725e-07	Putative antigenic mitochondrial protein	hsp60
AFUA_2G09430	91.4568	8.69395	3.38643	5.99267e-07	3.72894e-06	Ortholog of Aspergillus fumigatus A1163 : AFUB_025290	N/A
AFUA_2G09580	70.804	23.1315	1.61618	0.0009754	0.00291531	Has domain(s) with predicted UDP-N-acetylmuramate dehydrogenase activity and role in oxidation-reduction process	N/A
AFUA_2G09590	68.4491	19.5788	1.80762	1.76808e-05	7.94955e-05	UDP-N-acetylglucosamine 1-carboxyvinyltransferase family protein	udpA
AFUA_2G09640	2622.65	1305.49	1.0064	5.19857e-07	3.27973e-06	RING finger domain protein	N/A
AFUA_2G09680	1617.44	749.004	1.11049	1.30596e-05	6.03337e-05	Transcript downregulated in response to voriconazole	N/A
AFUA_2G09940	263.528	538.432	-1.0305	1.13246e-05	5.33634e-05	Ortholog of A. nidulans FGSC A4 : AN6012, A. niger CBS 513.88 : An16g05120, A. oryzae RIB40 : AO090011000973, Aspergillus wentii : Aspwe1_0054408 and Aspergillus sydowii : Aspsy1_0089386	N/A
AFUA_2G09990	4002.98	1768.71	1.17841	1.51274e-20	4.58216e-19	Ortholog(s) have cytosol, nucleus localization	N/A
AFUA_2G10030	52615.7	20797.3	1.3391	2.50511e-23	9.29332e-22	Immunoreactive protein	vip1
AFUA_2G10050	2415.44	444.808	2.44118	1.09509e-59	2.78124e-57	Ortholog of A. niger CBS 513.88 : An16g05010, Aspergillus wentii : Aspwe1_0176254, Aspergillus versicolor : Aspve1_0027922, Aspergillus zonatus : Aspzo1_0016385 and Aspergillus sydowii : Aspsy1_0089379	N/A
AFUA_2G10240	2903.95	6007.55	-1.04861	9.60771e-09	8.30404e-08	Has domain(s) with predicted oxidoreductase activity and role in oxidation-reduction process	N/A
AFUA_2G10310	1116.11	431.454	1.3718	3.35015e-17	7.50752e-16	Ortholog of A. nidulans FGSC A4 : AN5980, A. niger CBS 513.88 : An16g04680, A. oryzae RIB40 : AO090011000607, Aspergillus wentii : Aspwe1_0116525 and Aspergillus sydowii : Aspsy1_0045000	N/A
AFUA_2G10330	1309.08	550.869	1.24871	1.13686e-16	2.41127e-15	Pre-mRNA-splicing factor cwc25, putative	cwc25
AFUA_2G10540	4248.74	1811.7	1.22973	3.29647e-17	7.40397e-16	Ortholog of A. nidulans FGSC A4 : AN5965, A. niger CBS 513.88 : An02g06010, A. oryzae RIB40 : AO090011000586, Aspergillus wentii : Aspwe1_0175404 and Aspergillus sydowii : Aspsy1_0151977	N/A
AFUA_2G10640	1742.96	506.501	1.78254	6.32025e-27	3.03893e-25	Transcriptional adapter 2-alpha	adaB
AFUA_2G10670	661.038	280.234	1.23803	4.99708e-13	7.70967e-12	Has domain(s) with predicted plasma membrane localization	N/A
AFUA_2G10710	112.725	231.719	-1.03833	4.86305e-05	0.000197412	Ortholog(s) have role in intra-S DNA damage checkpoint, mitotic DNA replication checkpoint, negative regulation of double-strand break repair via homologous recombination and checkpoint clamp complex, cytosol localization	N/A
AFUA_2G10820	1517.46	749.775	1.01732	8.78793e-15	1.57404e-13	Ortholog(s) have ATP-dependent 3'-5' DNA helicase activity, bubble DNA binding activity	N/A
AFUA_2G10830	352.664	172.976	1.02754	1.91965e-07	1.31859e-06	Ortholog of Aspergillus fumigatus A1163 : AFUB_026610	N/A
AFUA_2G10900	2055.69	647.902	1.66616	3.76781e-23	1.37206e-21	Autophagy-related protein 15, putative	atg15
AFUA_2G10910	916.938	3952.41	-2.10785	3.60304e-11	4.43331e-10	Putative maltose permease	N/A
AFUA_2G11120	710.298	1455.55	-1.03434	1.46141e-10	1.64305e-09	Gliotoxin thiomethyltransferase	gtmA
AFUA_2G11180	1970.56	584.148	1.75437	1.09313e-32	7.31587e-31	Developmental regulator	flbA
AFUA_2G11200	106.121	12.3331	3.1089	1.21835e-19	3.39937e-18	protein of unknown function	N/A
AFUA_2G11220	134.455	35.9968	1.90353	6.13751e-07	3.81142e-06	Has domain(s) with predicted role in transmembrane transport and membrane localization	N/A
AFUA_2G11260	1583.79	3421.44	-1.11131	3.48232e-10	3.72487e-09	3-isopropylmalate dehydratase, putative	luA
AFUA_2G11300	3790.75	7756.73	-1.03295	5.70027e-11	6.79437e-10	Ortholog(s) have methylenetetrahydrofolate reductase (NAD(P)H) activity, role in methionine biosynthetic process, one-carbon metabolic process and mitochondrion localization	N/A
AFUA_2G11470	4702.2	1629.04	1.52942	4.64528e-27	2.25546e-25	Ortholog of A. nidulans FGSC A4 : AN10752, A. niger CBS 513.88 : An02g03450, Neosartorya fischeri NRRL 181 : NFIA_086710, Aspergillus wentii : Aspwe1_0044288 and Aspergillus versicolor : Aspve1_0040617	N/A
AFUA_2G11640	585.635	291.274	1.00814	1.53556e-06	8.72118e-06	Ortholog of A. nidulans FGSC A4 : AN12049, A. niger CBS 513.88 : An02g03700, Aspergillus wentii : Aspwe1_0044384, Aspergillus sydowii : Aspsy1_0058083 and Aspergillus terreus NIH2624 : ATET_01091	N/A
AFUA_2G11660	1887.74	621.643	1.60249	1.34278e-16	2.82384e-15	Ortholog(s) have role in mismatch repair, nucleotide-excision repair and nucleolus localization	N/A
AFUA_2G11760	2520.08	1238.01	1.02538	1.30202e-10	1.47726e-09	Vacuolar protein-sorting protein bro1, putative	bro1
AFUA_2G11770	2094.75	948.636	1.14275	1.78632e-19	4.87423e-18	Ortholog of A. nidulans FGSC A4 : AN6196, A. niger CBS 513.88 : An02g03790, A. oryzae RIB40 : AO090026000469, Aspergillus wentii : Aspwe1_0031226 and Aspergillus sydowii : Aspsy1_0045308	N/A
AFUA_2G11990	5993.57	2806.11	1.09481	2.33359e-15	4.42615e-14	Putative pten 3-phosphoinositide phosphatase alpha with a predicted role in lipid metabolism	N/A
AFUA_2G12140	1515.81	756.569	1.00248	1.15499e-11	1.52943e-10	Has domain(s) with predicted ion channel activity, voltage-gated chloride channel activity, role in chloride transport, transmembrane transport and membrane localization	N/A
AFUA_2G12160	1427.83	676.037	1.07918	2.68632e-11	3.37237e-10	Ortholog of A. nidulans FGSC A4 : AN6309, A. niger CBS 513.88 : An02g04230, A. oryzae RIB40 : AO090026000430, Aspergillus wentii : Aspwe1_0044446 and Aspergillus sydowii : Aspsy1_0045350	N/A
AFUA_2G12170	550.51	126.039	2.12806	2.19565e-22	7.52524e-21	Ortholog of A. nidulans FGSC A4 : AN6308, A. niger CBS 513.88 : An02g04240, A. oryzae RIB40 : AO090026000429, Aspergillus wentii : Aspwe1_0096119 and Aspergillus sydowii : Aspsy1_0151169	N/A
AFUA_2G12280	125.552	61.3999	1.0352	0.00222962	0.00606381	Ortholog of Neosartorya fischeri NRRL 181 : NFIA_087440, Aspergillus fumigatus A1163 : AFUB_027950 and Aspergillus clavatus NRRL 1 : ACLA_071140	N/A
AFUA_2G12310	586.796	181.114	1.69616	2.5418e-13	4.04768e-12	Has domain(s) with predicted protein dimerization activity	N/A
AFUA_2G12380	1927.53	880.595	1.13005	3.86835e-12	5.35889e-11	Ortholog of A. nidulans FGSC A4 : AN6289, A. niger CBS 513.88 : An02g04500, A. oryzae RIB40 : AO090026000370, Aspergillus wentii : Aspwe1_0044464 and Aspergillus sydowii : Aspsy1_0151634	N/A
AFUA_2G12490	1520.46	379.484	2.00321	6.73299e-36	5.2512e-34	Has domain(s) with predicted hydrolase activity and role in metabolic process	N/A
AFUA_2G12540	6892.53	816.5	3.07733	4.09176e-95	3.11761e-92	Ortholog of A. nidulans FGSC A4 : AN6278, Neosartorya fischeri NRRL 181 : NFIA_087680, Aspergillus wentii : Aspwe1_0071673 and Aspergillus versicolor : Aspve1_0041153	N/A
AFUA_2G12550	11140.3	1068.64	3.38188	5.82479e-37	5.10571e-35	Has domain(s) with predicted role in transmembrane transport and integral component of membrane localization	N/A
AFUA_2G12630	3314.78	629.287	2.39709	9.38768e-07	5.60826e-06	Allergen Asp f 13	aspf13
AFUA_2G12640	571.368	121.551	2.23336	2.45091e-28	1.31936e-26	Putative G-protein coupled receptor (GPCR)-like protein	gprD
AFUA_2G12710	110.35	235.159	-1.09302	3.91534e-05	0.000163497	Has domain(s) with predicted role in transmembrane transport and integral component of membrane localization	N/A
AFUA_2G12740	56.083	206.712	-1.8841	3.82409e-14	6.50819e-13	Has domain(s) with predicted methyltransferase activity and role in metabolic process	N/A
AFUA_2G12780	1439.87	513.356	1.48749	1.70458e-09	1.63762e-08	Ortholog of A. nidulans FGSC A4 : AN5364, A. fumigatus Af293 : Afu4g01160, Neosartorya fischeri NRRL 181 : NFIA_044160, NFIA_087930 and Aspergillus wentii : Aspwe1_0097047	N/A
AFUA_2G12830	55.4925	16.1281	1.78136	9.90301e-05	0.000372256	Has domain(s) with predicted transferase activity, transferring hexosyl groups activity and role in metabolic process	N/A
AFUA_2G13050	72.4154	29.6064	1.29568	0.000229329	0.000791188	Ortholog(s) have carboxylic ester hydrolase activity	N/A
AFUA_2G13060	6214.01	1671.22	1.89469	4.84011e-39	4.74666e-37	Putative calcineurin binding protein	cbpA
AFUA_2G13140	1965.25	3968.15	-1.01362	5.11596e-12	7.01851e-11	Meiosis induction protein kinase Ime2, putative	ime2
AFUA_2G13170	903.488	450.426	1.00409	8.32063e-08	6.10488e-07	Ortholog of A. nidulans FGSC A4 : AN6240, A. niger CBS 513.88 : An02g01880, A. oryzae RIB40 : AO090026000277, Aspergillus wentii : Aspwe1_0665311 and Aspergillus sydowii : Aspsy1_0992503	N/A
AFUA_2G13180	29.9716	8.56152	1.8166	0.00149833	0.0042727	Ortholog of Aspergillus fumigatus A1163 : AFUB_028820	N/A
AFUA_2G13230	1158.71	483.67	1.26012	2.95153e-11	3.66352e-10	Has domain(s) with predicted role in response to stress	N/A
AFUA_2G13260	3703.56	1308.86	1.50061	1.34216e-13	2.17579e-12	Developmental regulator medA, putative	medA
AFUA_2G13280	77.1947	24.2126	1.67897	7.01255e-05	0.000273139	Ortholog of Aspergillus wentii : Aspwe1_0044577 and Aspergillus fumigatus A1163 : AFUB_028920	N/A
AFUA_2G13310	4411.72	2122.53	1.05559	7.18008e-13	1.08248e-11	Has domain(s) with predicted zinc ion binding activity	N/A
AFUA_2G13320	5352.94	2163.08	1.30727	6.27962e-17	1.36403e-15	Mitochondrial fission 1 protein, putative	fis1
AFUA_2G13330	1632.1	251.546	2.69762	2.18225e-84	1.44101e-81	kinetochore protein spc24, putative	spc24
AFUA_2G13370	2653.76	765.071	1.79435	4.00556e-43	4.66766e-41	Ortholog(s) have 1-phosphatidylinositol 4-kinase activity	N/A
AFUA_2G13500	1388.66	471.947	1.55693	2.18043e-10	2.39702e-09	Ortholog of A. niger CBS 513.88 : An02g05760, A. oryzae RIB40 : AO090026000263, Neosartorya fischeri NRRL 181 : NFIA_088700, Aspergillus wentii : Aspwe1_0045445 and Aspergillus versicolor : Aspve1_0130095	N/A
AFUA_2G13610	946.375	265.062	1.83582	2.98569e-18	7.37855e-17	Has domain(s) with predicted 2-methylcitrate dehydratase activity and role in propionate catabolic process	N/A
AFUA_2G13615	3117.3	886.92	1.8136	9.7694e-18	2.28222e-16	Has domain(s) with predicted catalytic activity and role in metabolic process	N/A
AFUA_2G13620	1675.18	483.843	1.79154	1.54613e-17	3.55078e-16	Has domain(s) with predicted catalytic activity, magnesium ion binding, thiamine pyrophosphate binding activity	N/A
AFUA_2G13760	6193.14	1510.37	2.03559	5.02667e-41	5.29672e-39	Ortholog(s) have role in ascospore-type prospore assembly and prospore membrane localization	N/A
AFUA_2G13770	1648.95	441.938	1.89981	9.25707e-45	1.1908e-42	Putative C2H2 zinc finger transcription factor	flbC
AFUA_2G13790	40.0358	5.91045	2.76186	1.12327e-07	7.99853e-07	Ortholog of Aspergillus fumigatus A1163 : AFUB_029420	N/A
AFUA_2G13820	6000.24	1950.12	1.62148	1.01925e-22	3.61852e-21	Has domain(s) with predicted nucleic acid binding activity	N/A
AFUA_2G13830	4875.67	1188.87	2.03601	2.98448e-15	5.59872e-14	Ortholog of A. niger CBS 513.88 : An02g05320, A. oryzae RIB40 : AO090026000191, Neosartorya fischeri NRRL 181 : NFIA_089010, Aspergillus wentii : Aspwe1_0045486 and Aspergillus versicolor : Aspve1_0481946	N/A
AFUA_2G13870	3432.33	1679.51	1.03136	2.66106e-08	2.14466e-07	Putative carrier protein	N/A
AFUA_2G13890	23396.7	2540.38	3.20315	8.56124e-98	7.06659e-95	Putative annexin	anxc3.2
AFUA_2G13900	16.655	2.22612	2.87736	0.00113161	0.003325	Ortholog of Aspergillus fumigatus A1163 : AFUB_029530	N/A
AFUA_2G13930	1696.72	212.365	2.99823	8.037e-23	2.87388e-21	Ortholog of A. nidulans FGSC A4 : AN6380, A. niger CBS 513.88 : An02g05120, A. oryzae RIB40 : AO090026000179, Neosartorya fischeri NRRL 181 : NFIA_089090 and Aspergillus versicolor : Aspve1_0052622	N/A
AFUA_2G14020	271.693	104.159	1.38378	5.05095e-10	5.21142e-09	Putative ABC transporter	N/A
AFUA_2G14040	2357.81	738.758	1.67451	1.401e-15	2.72096e-14	Has domain(s) with predicted phosphatidylinositol phosphate kinase activity and role in phosphatidylinositol metabolic process	N/A
AFUA_2G14150	1139.13	193.13	2.55926	7.96574e-16	1.59395e-14	Ortholog(s) have arabinan endo-1,5-alpha-L-arabinosidase activity and role in pectin catabolic process	N/A
AFUA_2G14160	4358.46	1916.86	1.18507	1.52112e-15	2.94847e-14	Autophagy-related protein 20, putative	atg20
AFUA_2G14170	107.396	9.68154	3.46912	1.13712e-12	1.68359e-11	Ortholog of A. nidulans FGSC A4 : AN6350, A. oryzae RIB40 : AO090023000135, Aspergillus versicolor : Aspve1_0028328, Aspergillus fumigatus A1163 : AFUB_029790 and Aspergillus sydowii : Aspsy1_0089798	N/A
AFUA_2G14200	1503.1	717.71	1.06683	7.35189e-16	1.47709e-14	Has domain(s) with predicted ATP binding, protein kinase activity, protein tyrosine kinase activity and role in protein phosphorylation	N/A
AFUA_2G14270	1534.64	3136.92	-1.03161	3.60157e-09	3.31231e-08	Putative actin-binding protein	N/A
AFUA_2G14290	690.059	280.5	1.2993	3.53537e-11	4.35546e-10	Has domain(s) with predicted hydrolase activity and role in cellular metabolic process	N/A
AFUA_2G14300	439.426	150.824	1.54357	4.37567e-13	6.7963e-12	Has domain(s) with predicted carbon-sulfur lyase activity and role in metabolic process	N/A
AFUA_2G14340	474.967	973.155	-1.03481	5.17849e-10	5.32637e-09	Ortholog of A. nidulans FGSC A4 : AN10301, A. niger CBS 513.88 : An08g01260, An02g00910, A. oryzae RIB40 : AO090103000486 and Aspergillus wentii : Aspwe1_0072512, Aspwe1_0148005	N/A
AFUA_2G14360	176.486	494.72	-1.48746	1.94425e-08	1.60215e-07	GPI-anchored endo-beta-1,3-glucanase	eng2
AFUA_2G14540	128.295	340.693	-1.41009	3.16829e-09	2.94114e-08	Ortholog(s) have cellulase activity and role in glucan catabolic process	N/A
AFUA_2G14590	26405.8	5135.51	2.36224	9.32322e-79	4.86034e-76	MFS monosaccharide transporter	N/A
AFUA_2G14600	2915.61	1242.49	1.23057	7.53142e-11	8.84919e-10	Ortholog(s) have sterol esterase activity, role in cell wall mannoprotein biosynthetic process, sterol metabolic process and integral component of membrane, plasma membrane localization	N/A
AFUA_2G14610	726.597	140.958	2.36513	9.45609e-22	3.07607e-20	Has domain(s) with predicted nutrient reservoir activity	N/A
AFUA_2G14640	116.577	52.4099	1.15444	0.00382692	0.00984051	Ortholog of Aspergillus fumigatus A1163 : AFUB_030280	N/A
AFUA_2G14650	104.794	40.3069	1.38266	1.62789e-06	9.19283e-06	Has domain(s) with predicted ATP binding, protein kinase activity and role in protein phosphorylation	N/A
AFUA_2G14700	335.311	149.209	1.16624	1.11387e-08	9.48659e-08	Ortholog of A. oryzae RIB40 : AO090005001661, Aspergillus glaucus : Aspgl1_0053997, Aspergillus flavus NRRL 3357 : AFL2T_00731 and Neosartorya fischeri NRRL 181 : NFIA_089930	N/A
AFUA_2G14790	329.728	72.8815	2.17739	5.4429e-11	6.50325e-10	Ortholog of A. nidulans FGSC A4 : AN7552, A. oryzae RIB40 : AO090026000798, Aspergillus wentii : Aspwe1_0692743, Aspergillus sydowii : Aspsy1_0058559 and Aspergillus terreus NIH2624 : ATET_07821	N/A
AFUA_2G14830	751.889	277.707	1.43665	3.93998e-18	9.68375e-17	Ortholog of A. oryzae RIB40 : AO090026000792, Neosartorya fischeri NRRL 181 : NFIA_090060, Aspergillus wentii : Aspwe1_0176545 and Aspergillus clavatus NRRL 1 : ACLA_072650	N/A
AFUA_2G14840	1131.43	217.685	2.3776	4.67829e-25	1.99735e-23	Has domain(s) with predicted flavin adenine dinucleotide binding, oxidoreductase activity, acting on CH-OH group of donors activity and role in oxidation-reduction process	N/A
AFUA_2G14870	223.535	73.2368	1.61009	4.23016e-09	3.84402e-08	Ortholog of A. nidulans FGSC A4 : AN7558, A. niger CBS 513.88 : An15g03380, A. oryzae RIB40 : AO090012000398, Aspergillus wentii : Aspwe1_0693466 and Aspergillus sydowii : Aspsy1_0153287	N/A
AFUA_2G14880	677.102	333.431	1.02218	6.97033e-13	1.05406e-11	Ortholog(s) have cytosol, transcription factor TFIID complex localization	N/A
AFUA_2G15000	6455.48	1145.55	2.49451	6.60891e-34	4.74357e-32	Ortholog(s) have stretch-activated, cation-selective, calcium channel activity, role in calcium ion transmembrane transport, cell volume homeostasis, cellular calcium ion homeostasis and perinuclear endoplasmic reticulum localization	N/A
AFUA_2G15090	1131.35	344.886	1.71362	7.59806e-09	6.69562e-08	Has domain(s) with predicted arsenite transmembrane transporter activity, role in arsenite transport and integral component of membrane localization	N/A
AFUA_2G15100	131.642	45.2351	1.53713	3.80884e-05	0.000159588	Ortholog of A. nidulans FGSC A4 : AN5303, Neosartorya fischeri NRRL 181 : NFIA_090360, Aspergillus versicolor : Aspve1_0086623 and Aspergillus fumigatus A1163 : AFUB_030760	N/A
AFUA_2G15120	34.5898	3.61335	3.26013	0.000275672	0.000932877	Ortholog of Aspergillus fumigatus A1163 : AFUB_030780	N/A
AFUA_2G15150	113.718	7.93723	3.84038	5.44895e-13	8.35478e-12	Ortholog of A. nidulans FGSC A4 : AN5275, AN10972, A. fumigatus Af293 : Afu5g02940 and A. niger CBS 513.88 : An09g05010, An15g01900, An09g03350	N/A
AFUA_2G15160	1174.33	169.163	2.79572	8.74578e-53	1.57504e-50	Ortholog(s) have alpha-L-arabinofuranosidase activity, role in L-arabinose metabolic process, hemicellulose catabolic process and extracellular region localization	N/A
AFUA_2G15180	18683.8	7697.4	1.27938	2.18863e-26	1.00829e-24	Ortholog of A. nidulans FGSC A4 : AN7587, A. niger CBS 513.88 : An09g03440, A. oryzae RIB40 : AO090012000301, Aspergillus wentii : Aspwe1_0054076 and Aspergillus sydowii : Aspsy1_0058595	N/A
AFUA_2G15200	2146.9	612.868	1.80856	4.28166e-10	4.49734e-09	Has domain(s) with predicted methyltransferase activity and role in metabolic process	N/A
AFUA_2G15220	970.111	482.276	1.0082	4.51485e-11	5.46027e-10	Ortholog(s) have 5'-3' exonuclease activity, damaged DNA binding activity, role in interstrand cross-link repair and nucleus localization	N/A
AFUA_2G15280	287.074	100.319	1.51719	1.03856e-09	1.03179e-08	Ortholog of A. nidulans FGSC A4 : AN5399, A. niger CBS 513.88 : An18g02600, A. oryzae RIB40 : AO090003001548, Neosartorya fischeri NRRL 181 : NFIA_090520 and Aspergillus versicolor : Aspve1_0045700	N/A
AFUA_2G15312	418.21	106.24	1.97555	2.30235e-08	1.87231e-07	Has domain(s) with predicted transferase activity, transferring acyl groups, acyl groups converted into alkyl on transfer activity and role in cellular carbohydrate metabolic process	N/A
AFUA_2G15320	97.7738	0.273233	8.29722	4.68472e-13	7.23903e-12	Has domain(s) with predicted role in transmembrane transport and integral component of membrane localization	N/A
AFUA_2G15330	38.002	1.86859	4.37907	1.24623e-06	7.21025e-06	Ortholog of A. niger CBS 513.88 : An01g07730, An09g02340, An01g14410, A. oryzae RIB40 : AO090012000320, Neosartorya fischeri NRRL 181 : NFIA_090560 and Aspergillus wentii : Aspwe1_0175772	N/A
AFUA_2G15410	150.494	32.3064	2.21717	1.31592e-07	9.27042e-07	Has domain(s) with predicted substrate-specific transmembrane transporter activity, transmembrane transporter activity, role in transmembrane transport and integral component of membrane, membrane localization	N/A
AFUA_2G15420	1399.31	243.93	2.52035	9.23937e-21	2.83331e-19	Ortholog(s) have extracellular region localization	N/A
AFUA_2G15490	1154.24	2943.98	-1.35118	1.52011e-12	2.23062e-11	Ortholog(s) have intracellular localization	N/A
AFUA_2G15520	467.908	232.446	1.00918	8.40857e-05	0.000321819	Has domain(s) with predicted FAD binding, oxidoreductase activity and role in metabolic process	N/A
AFUA_2G15590	3735.48	8472.09	-1.18143	1.0327e-15	2.0417e-14	Putative sulphite reductase	N/A
AFUA_2G15650	1935.03	924.096	1.06628	4.37763e-13	6.7963e-12	Ortholog(s) have hercynylcysteine sulfoxide synthase, hercynylselenocysteine synthase, histidine N-methyltransferase activity	N/A
AFUA_2G15800	15121.9	5745.91	1.39606	4.37707e-23	1.58809e-21	Ortholog of A. nidulans AN2171	N/A
AFUA_2G15810	4159.46	1291.29	1.68759	2.83111e-15	5.33121e-14	Ortholog of A. nidulans FGSC A4 : AN12198, A. niger CBS 513.88 : An15g06100, Aspergillus wentii : Aspwe1_0026874 and Aspergillus sydowii : Aspsy1_0026968	N/A
AFUA_2G15860	174.782	418.552	-1.26083	0.00164558	0.00463581	Ortholog of A. nidulans FGSC A4 : AN2165/llmA, A. niger CBS 513.88 : An15g06160, A. oryzae RIB40 : AO090012000226, Aspergillus wentii : Aspwe1_0050672 and Aspergillus sydowii : Aspsy1_0054382	N/A
AFUA_2G15890	224.712	70.5989	1.67054	3.77813e-10	4.0024e-09	Has domain(s) with predicted zinc ion binding activity	N/A
AFUA_2G15950	551.934	1751.71	-1.66642	2.67035e-07	1.78594e-06	Putative extracellular aspartic endopeptidase	yap2
AFUA_2G16100	128.81	267.731	-1.05492	1.08367e-06	6.38153e-06	Ortholog(s) have G-rich strand telomeric DNA binding activity and role in chromosome segregation, negative regulation of telomere maintenance via telomerase, regulation of mitotic nuclear division, telomere capping	N/A
AFUA_2G16330	1642.31	479.285	1.77752	4.2253e-27	2.06166e-25	Putative hexokinase	N/A
AFUA_2G16390	659.005	306.501	1.10453	8.88059e-09	7.70922e-08	Ortholog of A. nidulans FGSC A4 : AN7352, A. niger CBS 513.88 : An15g06770, A. oryzae RIB40 : AO090102000224, Aspergillus wentii : Aspwe1_0039269 and Aspergillus sydowii : Aspsy1_0085045	N/A
AFUA_2G16462	963.406	414.27	1.21778	9.02343e-11	1.0478e-09	Ortholog(s) have chromatin insulator sequence binding, transcription factor activity, core RNA polymerase III binding activity and role in transcription initiation from RNA polymerase III promoter	N/A
AFUA_2G16470	719.17	349.2	1.04205	1.57294e-06	8.91305e-06	Has domain(s) with predicted acid-amino acid ligase activity	N/A
AFUA_2G16490	3537.48	1616.62	1.12969	6.01717e-19	1.58511e-17	Ortholog(s) have role in filamentous growth of a population of unicellular organisms, negative regulation of filamentous growth of a population of unicellular organisms	N/A
AFUA_2G16500	1446.81	2927.7	-1.017	2.71398e-11	3.40278e-10	Ortholog of A. nidulans FGSC A4 : AN7336, A. niger CBS 513.88 : An15g06925, Aspergillus wentii : Aspwe1_0026944, Aspergillus sydowii : Aspsy1_0054451 and Aspergillus terreus NIH2624 : ATET_02290	N/A
AFUA_2G16520	19277.5	5322.28	1.85678	3.08986e-24	1.2543e-22	Putative phospholipase D	pld2
AFUA_2G16540	547.883	57.7135	3.24402	4.19449e-42	4.61627e-40	Ortholog of A. nidulans FGSC A4 : AN7330, A. niger CBS 513.88 : An15g07080, A. oryzae RIB40 : AO090102000189, Aspergillus wentii : Aspwe1_0067784 and Aspergillus sydowii : Aspsy1_0140355	N/A
AFUA_2G16590	135.68	54.9282	1.30219	0.000180221	0.000637533	Ortholog of Neosartorya fischeri NRRL 181 : NFIA_091880, Aspergillus fumigatus A1163 : AFUB_032270 and Aspergillus clavatus NRRL 1 : ACLA_075490	N/A
AFUA_2G16640	582.232	196.121	1.56896	1.30942e-16	2.75954e-15	Ortholog(s) have phosphatidylinositol-3,5-bisphosphate 5-phosphatase activity, role in phosphatidylinositol dephosphorylation and PAS complex, cytosol, fungal-type vacuole membrane, nuclear periphery localization	N/A
AFUA_2G16860	2747.71	173.501	3.98702	5.55429e-69	2.0376e-66	Putative major facilitator superfamily (MFS) multidrug transporter	N/A
AFUA_2G16930	914.341	357.425	1.35437	7.05035e-18	1.66667e-16	Ortholog(s) have succinate:fumarate antiporter activity, role in acetate catabolic process, carbon utilization, fatty acid catabolic process, fumarate transport, succinate transport and mitochondrion, plasma membrane localization	N/A
AFUA_2G16940	104.487	32.4977	1.68701	6.10997e-08	4.59175e-07	Ortholog of Aspergillus fumigatus A1163 : AFUB_032620	N/A
AFUA_2G17000	1725.36	4139.5	-1.26277	8.6966e-12	1.16248e-10	Ortholog of A. nidulans FGSC A4 : AN5649, AN1674, AN0384, AN1268, AN7262, A. fumigatus Af293 : Afu1g01700, Afu4g08730, Afu4g13630, Afu1g10012 and A. niger CBS 513.88 : An01g09380, An01g06520, An04g09080, An04g03600	N/A
AFUA_2G17230	25.2161	75.0797	-1.5761	0.00138523	0.00398625	Ortholog of Neosartorya fischeri NRRL 181 : NFIA_092610 and Aspergillus fumigatus A1163 : AFUB_032880	N/A
AFUA_2G17290	20.6272	67.1885	-1.70687	1.36073e-05	6.26884e-05	Ortholog of Aspergillus fumigatus A1163 : AFUB_032940	N/A
AFUA_2G17320	2570.78	933.742	1.46122	4.20911e-09	3.8284e-08	Ortholog of A. nidulans FGSC A4 : AN7535, A. oryzae RIB40 : AO090023000622, Neosartorya fischeri NRRL 181 : NFIA_092740, Aspergillus wentii : Aspwe1_0022988 and Aspergillus fumigatus A1163 : AFUB_032980	N/A
AFUA_2G17400	316.792	151.237	1.06628	0.000111436	0.000413398	C-3 sterol dehydrogenase/C-4 decarboxylase family protein	erg26
AFUA_2G17410	24.4061	3.72836	2.73454	0.000606284	0.0019022	Ortholog of A. oryzae RIB40 : AO090120000073, Neosartorya fischeri NRRL 181 : NFIA_092810, Aspergillus wentii : Aspwe1_0030859 and Aspergillus versicolor : Aspve1_0080479	N/A
AFUA_2G17420	44.0235	7.26782	2.60703	2.26276e-05	9.9435e-05	NB-ARC domain protein	N/A
AFUA_2G17440	16.0421	0.237995	5.68765	0.000228145	0.000787377	Ortholog(s) have role in F-9775A biosynthetic process, F-9775B biosynthetic process	N/A
AFUA_2G17460	24.9604	6.68267	1.90065	0.0026548	0.00709739	Has domain(s) with predicted oxidoreductase activity, oxidoreductase activity, acting on the aldehyde or oxo group of donors, NAD or NADP as acceptor activity and role in oxidation-reduction process	N/A
AFUA_2G17475	817.613	215.583	1.92172	1.08864e-16	2.31893e-15	Ortholog of A. nidulans FGSC A4 : AN5367, A. oryzae RIB40 : AO090138000095, Neosartorya fischeri NRRL 181 : NFIA_092880, Aspergillus wentii : Aspwe1_0032360 and Aspergillus clavatus NRRL 1 : ACLA_076380	N/A
AFUA_2G17480	124.922	27.968	2.16296	8.7544e-08	6.40889e-07	Ortholog of A. nidulans FGSC A4 : AN2821, A. fumigatus Af293 : Afu2g00180, A. niger CBS 513.88 : An03g05360, An04g09420 and A. oryzae RIB40 : AO090102000063, AO090009000716	N/A
AFUA_2G17515	238.569	38.0558	2.64943	2.46091e-07	1.65931e-06	protein of unknown function	N/A
AFUA_2G17620	139.187	57.9512	1.26358	0.000176187	0.000624825	Putative cellobiose dehydrogenase CDH cytochrome superfamily, secreted	N/A
AFUA_2G17630	18.2734	0.273233	5.87575	0.000101002	0.000378661	Ortholog of the hydrophobic surface binding protein, hsbA	N/A
AFUA_2G17810	245.191	85.6166	1.51852	1.08943e-07	7.79116e-07	Has domain(s) with predicted role in response to stress and integral component of membrane localization	N/A
AFUA_2G17870	59.18	128.065	-1.11196	4.58031e-06	2.34946e-05	Has domain(s) with predicted oxidoreductase activity and role in metabolic process	N/A
AFUA_2tL(CAG)1	43.5583	9.84804	2.13728	5.35466e-06	2.70602e-05	unspecified product	tL(CAG)1
AFUA_3G00230	48.8745	15.595	1.63952	0.00072964	0.00224653	Has domain(s) with predicted hydrolase activity, hydrolyzing O-glycosyl compounds activity and role in carbohydrate metabolic process	N/A
AFUA_3G00280	291.896	81.6579	1.83819	3.32798e-06	1.76276e-05	Ortholog(s) have extracellular region localization	N/A
AFUA_3G00290	43.407	8.27214	2.39379	1.83779e-05	8.23426e-05	Has domain(s) with predicted oxidoreductase activity and role in metabolic process	N/A
AFUA_3G00380	415.411	164.678	1.33518	6.55526e-06	3.24812e-05	beta-galactosidase E, putative	lacE
AFUA_3G00400	18.6563	4.58978	2.01933	0.00219041	0.00597521	Ortholog of Neosartorya fischeri NRRL 181 : NFIA_000940, Aspergillus fumigatus A1163 : AFUB_048060 and Aspergillus clavatus NRRL 1 : ACLA_064090	N/A
AFUA_3G00440	283.053	800.12	-1.49981	8.49607e-07	5.14072e-06	Ortholog of A. nidulans FGSC A4 : AN2353, Neosartorya fischeri NRRL 181 : NFIA_000980 and Aspergillus versicolor : Aspve1_0080505, Aspve1_0083549, Aspve1_0143452	N/A
AFUA_3G00500	1541.37	7005.24	-2.18426	0.00255808	0.00686661	Ortholog of A. nidulans FGSC A4 : AN2488, A. fumigatus Af293 : Afu4g03010, A. niger CBS 513.88 : An14g03080, A. oryzae RIB40 : AO090012000174 and Aspergillus wentii : Aspwe1_0176515, Aspwe1_0622364	N/A
AFUA_3G00650	518.198	1651.35	-1.67239	7.05405e-08	5.25341e-07	Putative aminopeptidase Y	lap2
AFUA_3G00660	429.526	1127.26	-1.39225	1.06356e-07	7.62266e-07	Ortholog of A. nidulans FGSC A4 : AN11083, A. niger CBS 513.88 : An03g00720, Aspergillus wentii : Aspwe1_0055457 and Aspergillus sydowii : Aspsy1_0049802	N/A
AFUA_3G00670	38.0275	81.0301	-1.09194	0.00202217	0.00557151	Ortholog of A. nidulans FGSC A4 : AN6861/phbB, AN9483, A. fumigatus Af293 : Afu5g13060, Afu8g01120, A. niger CBS 513.88 : An03g01130, An07g06330, An07g00905 and A. oryzae RIB40 : AO090120000428, AO090113000089	N/A
AFUA_3G00680	164.648	347.42	-1.07746	1.95057e-06	1.08663e-05	Copper amine oxidase	N/A
AFUA_3G00720	2458.9	334.681	2.87723	8.29168e-37	7.14166e-35	protein of unknown function	N/A
AFUA_3G00750	270.655	76.9405	1.81544	6.87254e-13	1.04086e-11	Ortholog of A. oryzae RIB40 : AO090011000076, Neosartorya fischeri NRRL 181 : NFIA_001360, Aspergillus wentii : Aspwe1_0031947 and Aspergillus versicolor : Aspve1_0832827	N/A
AFUA_3G00810	2724.52	803.975	1.76118	1.69504e-23	6.35961e-22	Putative cholestenol delta-isomerase	hyd1
AFUA_3G00820	1671.54	458.574	1.86646	1.49587e-22	5.2171e-21	Has domain(s) with predicted poly(beta-D-mannuronate) lyase activity, role in alginic acid catabolic process and periplasmic space localization	N/A
AFUA_3G00865	215.834	53.9832	1.9972	4.06928e-07	2.6224e-06	Has domain(s) with predicted FMN binding, oxidoreductase activity, riboflavin reductase (NADPH) activity and role in oxidation-reduction process	N/A
AFUA_3G00950	10.7815	1.00484	3.40942	0.0038479	0.00988677	Ortholog of Neosartorya fischeri NRRL 181 : NFIA_001790 and Aspergillus fumigatus A1163 : AFUB_047450	N/A
AFUA_3G00960	2211.83	5053.38	-1.19205	4.15929e-09	3.79353e-08	Ortholog(s) have extracellular region localization	N/A
AFUA_3G00970	31.6065	3.29949	3.25168	5.40181e-06	2.72567e-05	Ortholog of A. nidulans FGSC A4 : AN9310, A. niger CBS 513.88 : An08g08260, Neosartorya fischeri NRRL 181 : NFIA_001810 and Aspergillus versicolor : Aspve1_0418314	N/A
AFUA_3G01002	148.608	25.7127	2.52769	1.11291e-14	1.96846e-13	Has domain(s) with predicted N,N-dimethylaniline monooxygenase activity, NADP binding, flavin adenine dinucleotide binding activity and role in oxidation-reduction process	N/A
AFUA_3G01050	343.383	113.167	1.60051	1.71108e-08	1.42064e-07	Ortholog of A. oryzae RIB40 : AO090701000673, Aspergillus flavus NRRL 3357 : AFL2T_06266, Neosartorya fischeri NRRL 181 : NFIA_001900 and Aspergillus versicolor : Aspve1_0437730	N/A
AFUA_3G01080	303.335	117.039	1.3726	1.63912e-08	1.36318e-07	Ortholog of A. nidulans FGSC A4 : AN8147, AN1625, A. fumigatus Af293 : Afu3g12760, A. niger CBS 513.88 : An02g08740 and A. oryzae RIB40 : AO090012000846, AO090023000643	N/A
AFUA_3G01090	1816.27	281.39	2.69037	2.20647e-26	1.01181e-24	Ortholog of A. nidulans FGSC A4 : AN9167, Neosartorya fischeri NRRL 181 : NFIA_001950, Aspergillus wentii : Aspwe1_0028617 and Aspergillus fumigatus A1163 : AFUB_047320	N/A
AFUA_3G01100	182.843	24.9319	2.87114	0.0034044	0.00888786	Has domain(s) with predicted nucleic acid binding activity	N/A
AFUA_3G01120	55.6293	18.5144	1.58147	0.00163117	0.00460306	Has domain(s) with predicted role in transmembrane transport and integral component of membrane localization	N/A
AFUA_3G01210	236.638	104.1	1.18235	1.76508e-05	7.93966e-05	Ortholog of A. nidulans FGSC A4 : AN11985, A. niger CBS 513.88 : An01g10950, A. oryzae RIB40 : AO090026000081, Aspergillus wentii : Aspwe1_0103451 and Aspergillus terreus NIH2624 : ATET_07760	N/A
AFUA_3G01250	29.0803	94.8697	-1.70819	1.08438e-06	6.38191e-06	Has domain(s) with predicted oxidoreductase activity and role in metabolic process	N/A
AFUA_3G01410	569.129	41.0447	3.79172	5.74197e-41	5.98676e-39	Putative polyketide synthase	N/A
AFUA_3G01420	580.51	145.865	1.99053	1.91107e-17	4.35153e-16	Serine hydrolase, putative	N/A
AFUA_3G01480	63.1292	29.6978	1.08591	0.00119939	0.00350442	Arylsulfotransferase, putative	N/A
AFUA_3G01510	63.2833	130.804	-1.04588	0.00143795	0.00412479	Has domain(s) with predicted DNA binding, RNA polymerase II transcription factor activity, sequence-specific DNA binding, zinc ion binding activity and role in regulation of transcription, DNA-templated, transcription, DNA-templated	N/A
AFUA_3G01650	67.1139	190.192	-1.50635	1.04883e-07	7.53346e-07	Ortholog of A. nidulans FGSC A4 : AN7870, A. fumigatus Af293 : Afu6g11970, Neosartorya fischeri NRRL 181 : NFIA_002730, NFIA_057640 and Aspergillus versicolor : Aspve1_0204208	N/A
AFUA_3G01960	79.9618	20.4597	1.96787	0.00347408	0.00903882	Predicted adhesin-like protein	N/A
AFUA_3G02050	89.1653	18.8717	2.24425	3.48343e-08	2.75586e-07	Ortholog of A. nidulans FGSC A4 : AN1754, AN8607, A. niger CBS 513.88 : An11g06690, An18g01930, A. oryzae RIB40 : AO090001000144 and Aspergillus wentii : Aspwe1_0028029, Aspwe1_0705658	N/A
AFUA_3G02090	19.6615	3.37585	2.54948	0.00163899	0.0046225	Putative secreted beta-xylosidase	bxlB
AFUA_3G02210	111.154	32.2096	1.77998	1.59355e-08	1.32751e-07	Has domain(s) with predicted DNA binding, RNA polymerase II transcription factor activity, sequence-specific DNA binding, zinc ion binding activity and role in regulation of transcription, DNA-templated, transcription, DNA-templated	N/A
AFUA_3G02213	137.317	40.0752	1.7749	1.04396e-08	8.92185e-08	Ortholog of Aspergillus fumigatus A1163 : AFUB_046150 and Aspergillus niger ATCC 1015 : 36349-mRNA	N/A
AFUA_3G02216	121.487	32.224	1.91516	2.25465e-09	2.13502e-08	Ortholog of A. nidulans FGSC A4 : AN7635/binA, AN11904, A. fumigatus Af293 : Afu7g00610, Afu2g00967 and A. niger CBS 513.88 : An10g00560	N/A
AFUA_3G02257	11105.7	1729.08	2.68321	8.39183e-41	8.65844e-39	Has domain(s) with predicted hydrolase activity	N/A
AFUA_3G02260	104.503	20.9691	2.31515	3.55857e-10	3.79824e-09	Ortholog of Aspergillus glaucus : Aspgl1_0070357, Neosartorya fischeri NRRL 181 : NFIA_003420, Aspergillus wentii : Aspwe1_0029607, Aspwe1_0051831 and Aspergillus fumigatus A1163 : AFUB_046070	N/A
AFUA_3G02280	11718.3	3259.22	1.84618	1.23877e-15	2.42013e-14	Putative alpha,alpha-trehalose glucohydrolase	treA
AFUA_3G02290	236.268	13.1022	4.19038	6.98471e-33	4.77128e-31	Has domain(s) with predicted catalytic activity, sulfuric ester hydrolase activity and role in metabolic process	N/A
AFUA_3G02300	131.079	3.86014	5.09087	2.25685e-21	7.16479e-20	Has domain(s) with predicted proline dehydrogenase activity and role in glutamate biosynthetic process, oxidation-reduction process, proline catabolic process	N/A
AFUA_3G02320	2470.07	780.559	1.66173	3.79036e-30	2.19553e-28	Ortholog(s) have nucleolus localization	N/A
AFUA_3G02450	55.3045	227.852	-2.04411	4.12409e-08	3.19633e-07	Ortholog of A. oryzae RIB40 : AO090124000005, Aspergillus flavus NRRL 3357 : AFL2T_08039, Neosartorya fischeri NRRL 181 : NFIA_003660 and Aspergillus wentii : Aspwe1_0048316	N/A
AFUA_3G02480	141.697	294.231	-1.05625	1.23717e-05	5.75853e-05	Has domain(s) with predicted RNA polymerase II transcription factor activity, sequence-specific DNA binding, zinc ion binding activity, role in regulation of transcription, DNA-templated and nucleus localization	N/A
AFUA_3G02600	125.856	264.405	-1.07178	0.00104685	0.0031008	protein of unknown function	N/A
AFUA_3G02610	38.1506	135.213	-1.82766	4.58498e-05	0.000187507	Has domain(s) with predicted role in transmembrane transport and integral component of membrane localization	N/A
AFUA_3G02640	110.809	265.906	-1.26297	2.03863e-11	2.6055e-10	Ortholog of A. fumigatus Af293 : Afu2g17970/fgaFS, Aspergillus glaucus : Aspgl1_0180863, Neosartorya fischeri NRRL 181 : NFIA_095230 and Aspergillus fumigatus A1163 : AFUB_033660	N/A
AFUA_3G02670	79.9218	160.654	-1.00734	0.00234499	0.00633154	Protein similar to nonribosomal peptide synthases (NRPS-like), encoded in a predicted secondary metabolite gene cluster	N/A
AFUA_3G02780	541.374	218.673	1.3078	5.67125e-07	3.54185e-06	Has domain(s) with predicted role in transmembrane transport and integral component of membrane localization	N/A
AFUA_3G02990	122.07	49.7962	1.29634	0.00074004	0.00227431	Ortholog of A. nidulans FGSC A4 : AN3703, Neosartorya fischeri NRRL 181 : NFIA_004810, Aspergillus wentii : Aspwe1_0643479 and Aspergillus versicolor : Aspve1_0042072	N/A
AFUA_3G03060	616.675	143.689	2.10179	8.98391e-10	9.00664e-09	Allergen Asp f 34	aspf34
AFUA_3G03140	192.291	505.164	-1.39356	2.24914e-10	2.46982e-09	Ortholog of A. nidulans FGSC A4 : AN9262, AN7126, Neosartorya fischeri NRRL 181 : NFIA_006010, Aspergillus versicolor : Aspve1_0136655 and Aspergillus fumigatus A1163 : AFUB_045110	N/A
AFUA_3G03210	24.771	1.56893	4.00116	7.49683e-06	3.66154e-05	Ortholog of A. niger CBS 513.88 : An12g02510, A. oryzae RIB40 : AO090003000507, Neosartorya fischeri NRRL 181 : NFIA_005320 and Aspergillus wentii : Aspwe1_0054163, Aspwe1_0117592	N/A
AFUA_3G03220	35.6422	5.89966	2.59713	9.0572e-05	0.000343854	Ortholog of A. niger CBS 513.88 : An04g06340, Aspergillus wentii : Aspwe1_0043990, Aspwe1_0174736 and Aspergillus versicolor : Aspve1_0034101, Aspve1_0042874, Aspve1_0079712	N/A
AFUA_3G03240	96.3193	12.9057	2.88679	1.31537e-09	1.28362e-08	Ortholog(s) have role in cellular response to drug	N/A
AFUA_3G03260	263.04	74.1063	1.82754	2.97511e-06	1.58945e-05	protein of unknown function	N/A
AFUA_3G03280	7560.33	17431.1	-1.20516	2.44234e-10	2.66719e-09	Putative FAD binding monooxygenase	N/A
AFUA_3G03320	2769.24	7279.45	-1.39434	1.56642e-06	8.88118e-06	Has domain(s) with predicted role in transmembrane transport and integral component of membrane localization	N/A
AFUA_3G03330	890.983	2471.22	-1.47184	4.80328e-07	3.05155e-06	Has domain(s) with predicted oxidoreductase activity, transferase activity, transferring acyl groups other than amino-acyl groups activity and role in oxidation-reduction process	N/A
AFUA_3G03390	196.283	519.188	-1.40283	1.73892e-10	1.93094e-09	Siderophore biosynthesis lipase/esterase, putative	sidJ
AFUA_3G03400	49.255	191.442	-1.95533	1.17121e-06	6.81602e-06	Siderophore biosynthesis acetylase AceI, putative	sidF
AFUA_3G03410	141.716	452.412	-1.67455	7.90905e-11	9.25995e-10	Enoyl-CoA hydratase/isomerase family protein	sidH
AFUA_3G03420	67.3735	236.07	-1.80962	5.38422e-07	3.38608e-06	Nonribosomal peptide synthetase 4	sidD
AFUA_3G03440	592.914	1383.62	-1.22267	1.68516e-09	1.62211e-08	Putative siderophore transporter	mirD
AFUA_3G03520	41.8747	105.556	-1.3349	0.000215359	0.000748206	Putative integral membrane protein	N/A
AFUA_3G03540	47.7148	4.96348	3.2482	4.0671e-06	2.11025e-05	Has domain(s) with predicted oxidoreductase activity, phosphopantetheine binding, transferase activity, transferring acyl groups other than amino-acyl groups, zinc ion binding activity and role in oxidation-reduction process	N/A
AFUA_3G03550	464.967	61.5959	2.91681	1.12201e-23	4.33769e-22	Ortholog of Aspergillus fumigatus A1163 : AFUB_044680	N/A
AFUA_3G03700	266.3	604.768	-1.183	1.9414e-07	1.33261e-06	Putative MFS sugar transporter	N/A
AFUA_3G03880	10.3587	0.264425	5.06175	0.000639697	0.00199377	Has domain(s) with predicted nutrient reservoir activity	N/A
AFUA_3G03900	358.65	93.9724	1.93163	1.17537e-10	1.34435e-09	Has domain(s) with predicted RNA polymerase II transcription factor activity, sequence-specific DNA binding, zinc ion binding activity, role in regulation of transcription, DNA-templated and nucleus localization	N/A
AFUA_3G03910	1217.72	276.05	2.14093	8.63538e-23	3.07674e-21	Ortholog of A. nidulans FGSC A4 : AN9192, A. niger CBS 513.88 : An13g01790, A. oryzae RIB40 : AO090038000138, Neosartorya fischeri NRRL 181 : NFIA_006190 and Aspergillus kawachii : Aspka1_0177086	N/A
AFUA_3G03940	5697.42	2674.81	1.09084	6.96265e-05	0.000271409	Putative 2,3-diketo-5-methylthio-1-phosphopentane phosphatase	N/A
AFUA_3G03950	390.849	95.7982	2.02887	8.63279e-21	2.65552e-19	Ortholog of A. oryzae RIB40 : AO090124000048, Aspergillus flavus NRRL 3357 : AFL2T_07998, Neosartorya fischeri NRRL 181 : NFIA_006240 and Aspergillus wentii : Aspwe1_0111693	N/A
AFUA_3G03960	64.3763	3.98886	4.03563	2.383e-08	1.93314e-07	Ortholog of A. niger CBS 513.88 : An12g05950, Neosartorya fischeri NRRL 181 : NFIA_006250, Aspergillus clavatus NRRL 1 : ACLA_060780 and Aspergillus niger ATCC 1015 : 42294-mRNA	N/A
AFUA_3G05470	2086.18	884.943	1.2374	3.51921e-15	6.53991e-14	Ortholog of Neosartorya fischeri NRRL 181 : NFIA_071720 and Aspergillus fumigatus A1163 : AFUB_043530	N/A
AFUA_3G05620	20.5386	1.24087	4.01648	1.18285e-05	5.54648e-05	Predicted DDE1 transposon-related ORF	N/A
AFUA_3G05630	2413.9	1079.6	1.16089	3.89734e-10	4.11987e-09	Putative phospholipase D	pld3
AFUA_3G05800	208.931	66.9395	1.6413	1.14917e-12	1.69889e-11	Has domain(s) with predicted arylesterase activity	N/A
AFUA_3G05810	204.421	83.9174	1.28593	0.000105279	0.000392618	Ortholog of Aspergillus fumigatus A1163 : AFUB_043220	N/A
AFUA_3G05870	4788.5	1668.04	1.52135	8.20248e-22	2.68137e-20	Ortholog(s) have cytosol localization	N/A
AFUA_3G05980	4597.11	1886.17	1.28529	4.19084e-20	1.21375e-18	Ortholog of A. nidulans FGSC A4 : AN2776, A. niger CBS 513.88 : An11g10620, A. oryzae RIB40 : AO090020000068, Aspergillus wentii : Aspwe1_0173669 and Aspergillus sydowii : Aspsy1_0029855	N/A
AFUA_3G06000	6274.71	2526.59	1.31232	6.25632e-10	6.34926e-09	Ortholog(s) have acetyltransferase activity, chromatin binding activity	N/A
AFUA_3G06280	6075.15	2600.67	1.22411	3.07581e-17	6.92406e-16	Putative Rho GTPase activator	rgd1
AFUA_3G06425	252.048	60.401	2.06132	6.30151e-13	9.58779e-12	protein of unknown function	N/A
AFUA_3G06430	1740.25	418.306	2.05655	2.17268e-18	5.47593e-17	Ortholog(s) have role in vesicle-mediated transport and cell division site, cell tip localization	N/A
AFUA_3G06660	2060.07	817.46	1.33317	2.00685e-11	2.57485e-10	Putaive NIPSNAP family protein	N/A
AFUA_3G06770	1447.11	556.457	1.37922	1.08539e-19	3.06291e-18	Pre-mRNA-splicing factor slu7, putative	slu7
AFUA_3G06810	34.6416	5.90994	2.55386	2.60176e-05	0.000112732	Predicted DDE1 transposon-related ORF	N/A
AFUA_3G06850	245.796	107.874	1.188	0.00070346	0.00217065	Has domain(s) with predicted guanyl-nucleotide exchange factor activity, role in small GTPase mediated signal transduction and intracellular localization	N/A
AFUA_3G06940	63.1817	20.6789	1.60953	0.000640634	0.00199606	Ortholog of A. oryzae RIB40 : AO090020000301, Neosartorya fischeri NRRL 181 : NFIA_070320 and Aspergillus fumigatus A1163 : AFUB_042120	N/A
AFUA_3G07015	496.804	1462.01	-1.55763	1.28077e-09	1.25356e-08	septin	aspE
AFUA_3G07110	378.445	158.598	1.25487	2.92466e-06	1.56673e-05	Putative class III family 18 chitinase	chi5
AFUA_3G07120	2218.85	870.318	1.35022	5.76566e-08	4.35945e-07	Has domain(s) with predicted role in transmembrane transport and integral component of membrane localization	N/A
AFUA_3G07200	56.9151	11.9448	2.24875	3.47873e-05	0.000147157	Has domain(s) with predicted ATP binding, ATP-dependent helicase activity, helicase activity, nucleic acid binding activity	N/A
AFUA_3G07260	583.701	272.476	1.09941	6.40921e-06	3.18691e-05	Has domain(s) with predicted hydrolase activity and role in metabolic process	N/A
AFUA_3G07300	5192.89	1427.18	1.86349	2.20624e-19	5.98708e-18	Has domain(s) with predicted ATP binding, ATPase activity, ATPase activity, coupled to transmembrane movement of substances, nucleoside-triphosphatase activity, nucleotide binding activity and role in transport	N/A
AFUA_3G07440	103.818	32.5003	1.67431	1.52193e-06	8.66362e-06	Has domain(s) with predicted hydrolase activity, zinc ion binding activity	N/A
AFUA_3G07460	117.292	26.0715	2.1726	8.26841e-08	6.07557e-07	Ortholog of A. nidulans FGSC A4 : AN10921, A. niger CBS 513.88 : An01g14390, Neosartorya fischeri NRRL 181 : NFIA_069710 and Aspergillus niger ATCC 1015 : 119074-mRNA	N/A
AFUA_3G07540	159.844	18.3175	3.12091	2.31297e-20	6.83881e-19	Ortholog(s) have potassium channel activity	N/A
AFUA_3G07550	176.946	55.1671	1.67894	1.52253e-05	6.93045e-05	Ortholog of A. nidulans FGSC A4 : AN4855, A. niger CBS 513.88 : An02g13140, A. oryzae RIB40 : AO090020000137, Aspergillus wentii : Aspwe1_0029251 and Aspergillus sydowii : Aspsy1_0087744	N/A
AFUA_3G07560	1210.32	409.531	1.56393	5.32666e-21	1.65914e-19	Has domain(s) with predicted catalytic activity and role in metabolic process	N/A
AFUA_3G07570	4013.26	498.553	3.00887	4.91912e-66	1.62413e-63	Ortholog of A. nidulans FGSC A4 : AN4854, A. niger CBS 513.88 : An02g13130, A. oryzae RIB40 : AO090020000139, Aspergillus wentii : Aspwe1_0050934 and Aspergillus sydowii : Aspsy1_0798750	N/A
AFUA_3G07590	2997.06	700.369	2.09719	7.93105e-57	1.82691e-54	Ortholog(s) have role in Golgi organization and Golgi apparatus localization	N/A
AFUA_3G07600	5216.41	1526.18	1.77295	1.37975e-46	1.95235e-44	Ortholog of A. nidulans FGSC A4 : AN12479, A. oryzae RIB40 : AO090020000133, Neosartorya fischeri NRRL 181 : NFIA_069570 and Aspergillus versicolor : Aspve1_0573130	N/A
AFUA_3G07730	859.575	181.882	2.23891	2.77943e-20	8.14505e-19	protein of unknown function	N/A
AFUA_3G07740	6831.56	871.675	2.97001	2.56607e-35	1.91105e-33	Ortholog of A. nidulans AN2913	N/A
AFUA_3G07760	189.122	86.9869	1.12053	7.00418e-06	3.443e-05	Ortholog of Aspergillus fumigatus A1163 : AFUB_041340	N/A
AFUA_3G07840	28.6706	9.04633	1.66958	0.00132314	0.00382426	Ortholog of A. oryzae RIB40 : AO090005001481, Aspergillus flavus NRRL 3357 : AFL2T_01383, Neosartorya fischeri NRRL 181 : NFIA_069320 and Aspergillus fumigatus A1163 : AFUB_041270	N/A
AFUA_3G08020	11057.2	4385.53	1.33413	1.15467e-20	3.51907e-19	Ortholog(s) have phosphatidylinositol binding activity and cytosol, mitochondrion, nucleus localization	N/A
AFUA_3G08110	40764.3	94679.7	-1.21575	1.50647e-11	1.95565e-10	Putative cell wall protein	N/A
AFUA_3G08150	74.7575	25.8939	1.5257	0.0002792	0.000943849	Ortholog of A. nidulans FGSC A4 : AN2931, A. niger CBS 513.88 : An02g11670, Neosartorya fischeri NRRL 181 : NFIA_068990, Aspergillus wentii : Aspwe1_0173434 and Aspergillus versicolor : Aspve1_0126987	N/A
AFUA_3G08320	148.569	298.163	-1.00523	9.64621e-09	8.31555e-08	Ortholog of A. nidulans FGSC A4 : AN2971, A. oryzae RIB40 : AO090005001443, Aspergillus wentii : Aspwe1_0552305, Aspergillus sydowii : Aspsy1_0130422 and Aspergillus terreus NIH2624 : ATET_01636	N/A
AFUA_3G08400	1408.1	438.277	1.68357	2.62986e-27	1.30244e-25	Ortholog(s) have cytosol, nucleus localization	N/A
AFUA_3G08450	14874.8	6780.6	1.13345	8.34292e-12	1.11671e-10	Ortholog of A. nidulans FGSC A4 : AN2979, A. niger CBS 513.88 : An02g12090, A. oryzae RIB40 : AO090005001429, Aspergillus wentii : Aspwe1_0551961 and Aspergillus sydowii : Aspsy1_0056256	N/A
AFUA_3G08480	1648.17	819.462	1.00844	3.09453e-08	2.46394e-07	Ortholog of Aspergillus fumigatus A1163 : AFUB_040610	N/A
AFUA_3G08490	52.2934	17.5878	1.57499	0.000274901	0.000931223	Ortholog of Aspergillus fumigatus A1163 : AFUB_040600	N/A
AFUA_3G08520	4080.41	1114.5	1.87223	1.01006e-16	2.16083e-15	MADS-box transcription factor rlmA, putative	rlmA
AFUA_3G08670	1038.84	419.972	1.30667	1.11579e-16	2.37164e-15	Ortholog of A. nidulans FGSC A4 : AN6413, AN6419, AN6946, AN5312, AN5664, AN8328, AN3241, AN10369, AN1930, AN2386, AN1738, AN11159, AN8984, AN8951, AN1540, AN8971, AN9387, AN9266, AN9306, AN1317, AN10886, AN7232, AN7774, AN12202	N/A
AFUA_3G08680	30.2074	8.70604	1.79846	0.00148437	0.00424075	exopolygalacturonase C, putative	pgxC
AFUA_3G08750	10328.5	2630.47	1.97324	1.58153e-36	1.31639e-34	Ortholog(s) have cytosol, nuclear envelope localization	N/A
AFUA_3G08860	390.638	902.964	-1.20825	1.05922e-07	7.59708e-07	Ortholog of A. nidulans FGSC A4 : AN3028, A. niger CBS 513.88 : An16g02480, A. oryzae RIB40 : AO090005001356, Aspergillus wentii : Aspwe1_0041794 and Aspergillus sydowii : Aspsy1_0077129	N/A
AFUA_3G08870	1359.86	259.061	2.3932	1.05774e-25	4.71932e-24	Putative phytase, phoB-regulated	N/A
AFUA_3G09090	968.716	473.985	1.03136	8.89522e-09	7.71516e-08	Ortholog(s) have mitochondrion localization	N/A
AFUA_3G09100	928.173	245.13	1.92065	1.90352e-32	1.24864e-30	DNA replication regulator sld2, putative	sld2
AFUA_3G09150	287.256	105.158	1.44833	6.74673e-07	4.15329e-06	Has domain(s) with predicted oxidoreductase activity and role in metabolic process	N/A
AFUA_3G09220	3449.28	1487.64	1.21337	2.06682e-13	3.31259e-12	Putative P450 family fatty acid hydroxylase with a possible role in the hydroxylation of a very long-chain fatty acid	N/A
AFUA_3G09240	1388.43	2995.27	-1.10926	1.57864e-05	7.17268e-05	Has domain(s) with predicted catalytic activity and role in metabolic process	N/A
AFUA_3G09610	969.279	478.992	1.01666	4.33508e-08	3.34677e-07	Ortholog(s) have role in histone H4 acetylation	N/A
AFUA_3G09620	3886.09	1806.55	1.10504	4.53512e-06	2.32869e-05	Has domain(s) with predicted nucleic acid binding, nucleotide binding activity	N/A
AFUA_3G09830	7419.24	2563.12	1.5334	1.05432e-10	1.2143e-09	Ortholog of Neosartorya fischeri NRRL 181 : NFIA_067470 and Aspergillus fumigatus A1163 : AFUB_039340	N/A
AFUA_3G09840	542.414	190.711	1.50783	3.57372e-16	7.34392e-15	Ortholog of A. nidulans FGSC A4 : AN5005, A. niger CBS 513.88 : An16g03510, A. oryzae RIB40 : AO090005001262, Aspergillus wentii : Aspwe1_0036826 and Aspergillus sydowii : Aspsy1_0042841	N/A
AFUA_3G09930	5959.38	2061.11	1.53184	4.19654e-24	1.67608e-22	Ortholog of A. nidulans FGSC A4 : AN4995, A. niger CBS 513.88 : An16g03610, A. oryzae RIB40 : AO090003000511, Aspergillus glaucus : Aspgl1_0123810 and Neosartorya fischeri NRRL 181 : NFIA_067370	N/A
AFUA_3G09935	607.136	227.362	1.41637	1.08655e-09	1.07194e-08	Ortholog of A. nidulans FGSC A4 : AN4994, A. niger CBS 513.88 : An16g03620, A. oryzae RIB40 : AO090003000512, Aspergillus glaucus : Aspgl1_0065702 and Neosartorya fischeri NRRL 181 : NFIA_067360	N/A
AFUA_3G09970	372.109	120.253	1.62937	6.82058e-16	1.37313e-14	Ortholog(s) have ferrous iron transmembrane transporter activity, manganese ion transmembrane transporter activity	N/A
AFUA_3G09980	10578.8	2850.53	1.89186	1.43662e-27	7.26008e-26	Ortholog of A. nidulans FGSC A4 : AN4989, A. niger CBS 513.88 : An16g03710, Aspergillus sydowii : Aspsy1_0042878 and Aspergillus terreus NIH2624 : ATET_04521	N/A
AFUA_3G10040	220.476	469.595	-1.089	5.63795e-07	3.52327e-06	Has domain(s) with predicted protein kinase binding activity and role in regulation of cyclin-dependent protein serine/threonine kinase activity	N/A
AFUA_3G10065	1978.64	404.273	2.29174	1.35551e-58	3.27472e-56	Ortholog of A. nidulans FGSC A4 : AN4982, A. niger CBS 513.88 : An16g03820, A. oryzae RIB40 : AO090003000540, Neosartorya fischeri NRRL 181 : NFIA_067230 and Aspergillus wentii : Aspwe1_0049188	N/A
AFUA_3G10120	6716.56	2146.79	1.64551	4.51004e-18	1.09759e-16	Putative TATA box binding protein	tbp
AFUA_3G10320	1601.12	745.139	1.10335	4.96247e-11	5.987e-10	Has domain(s) with predicted zinc ion binding activity	N/A
AFUA_3G10370	5853.1	1440.33	2.02279	2.56751e-24	1.05087e-22	protein of unknown function	N/A
AFUA_3G10410	2592.42	807.402	1.68312	7.68715e-14	1.27968e-12	Ortholog of A. nidulans FGSC A4 : AN4946, A. niger CBS 513.88 : An16g04340, A. oryzae RIB40 : AO090003000590, Aspergillus wentii : Aspwe1_0169033 and Aspergillus sydowii : Aspsy1_0087645	N/A
AFUA_3G10430	51.193	17.2527	1.56151	0.000971013	0.00290449	Predicted DDE1 transposon-related ORF	N/A
AFUA_3G10480	20247.4	9276.94	1.12601	7.57857e-13	1.13909e-11	Stress response protein ish1, putative	ish1
AFUA_3G10530	5325.06	2449.42	1.12033	1.82616e-05	8.19209e-05	Putative protein serine/threonine kinase	N/A
AFUA_3G10550	529.705	186.058	1.51052	2.90093e-11	3.60976e-10	Ortholog of Aspergillus fumigatus A1163 : AFUB_038610	N/A
AFUA_3G10560	377.773	156.457	1.27216	0.00167877	0.00471322	Has domain(s) with predicted RNA polymerase II transcription factor activity, sequence-specific DNA binding, zinc ion binding activity, role in regulation of transcription, DNA-templated and nucleus localization	N/A
AFUA_3G10600	4867.61	1835.34	1.40711	1.87348e-18	4.7827e-17	Golgi apparatus membrane protein tvp18, putative	tvp18
AFUA_3G10650	3778.97	1519.52	1.31433	9.34153e-26	4.20581e-24	Ortholog(s) have endoplasmic reticulum localization	N/A
AFUA_3G10670	190.173	58.3877	1.70208	5.41655e-11	6.47958e-10	Ortholog of A. nidulans FGSC A4 : AN4922, A. niger CBS 513.88 : An02g06330, A. oryzae RIB40 : AO090003000612, Aspergillus wentii : Aspwe1_0360359 and Aspergillus sydowii : Aspsy1_0147179	N/A
AFUA_3G10680	752.624	118.438	2.66735	8.07341e-25	3.38844e-23	Ortholog of A. nidulans FGSC A4 : AN4921, A. niger CBS 513.88 : An02g06340, A. oryzae RIB40 : AO090003000613, Aspergillus wentii : Aspwe1_0360214 and Aspergillus sydowii : Aspsy1_0056501	N/A
AFUA_3G10690	11269.8	352.341	4.99951	9.35989e-57	2.06022e-54	putative calcium-transporting ATPase	pmcB
AFUA_3G10770	6746.76	1936.36	1.8009	5.85689e-18	1.40807e-16	RTA1 domain protein	N/A
AFUA_3G10780	4632.03	2066.58	1.16443	1.1035e-19	3.10517e-18	Ortholog of A. nidulans FGSC A4 : AN4911, A. niger CBS 513.88 : An02g06450, Neosartorya fischeri NRRL 181 : NFIA_066470, Aspergillus wentii : Aspwe1_0362213 and Aspergillus versicolor : Aspve1_0127307	N/A
AFUA_3G10830	833.43	1669.63	-1.00267	6.41402e-06	3.1877e-05	Putative glutathione transferase	gstA
AFUA_3G10950	678.024	197.088	1.78231	3.37897e-27	1.66511e-25	Ortholog of A. niger CBS 513.88 : An02g06670, A. oryzae RIB40 : AO090003000645, Neosartorya fischeri NRRL 181 : NFIA_066300 and Aspergillus wentii : Aspwe1_0362867	N/A
AFUA_3G11010	177.785	364.321	-1.03592	0.00192597	0.00533464	Ortholog(s) have endoribonuclease activity, producing 5'-phosphomonoesters, single-stranded RNA binding activity	N/A
AFUA_3G11050	528.979	61.8554	3.09642	1.58029e-18	4.06565e-17	Ortholog of A. nidulans FGSC A4 : AN11253, A. niger CBS 513.88 : An02g06790, Neosartorya fischeri NRRL 181 : NFIA_066210, Aspergillus wentii : Aspwe1_0104961 and Aspergillus versicolor : Aspve1_0127034	N/A
AFUA_3G11170	25702.7	7623.46	1.75338	3.3862e-21	1.06816e-19	Ortholog(s) have sequence-specific DNA binding activity and role in carotenoid biosynthetic process, circadian rhythm, conidiophore development	N/A
AFUA_3G11180	617.788	101.604	2.60422	1.78544e-29	1.01636e-27	Has domain(s) with predicted DNA binding, nucleic acid binding activity	N/A
AFUA_3G11190	226.746	20.3156	3.47172	2.98566e-18	7.37855e-17	Predicted adhesin-like protein	N/A
AFUA_3G11290	994.373	74.3977	3.74001	8.68546e-55	1.7557e-52	Ortholog of A. nidulans FGSC A4 : AN4870, A. niger CBS 513.88 : An02g07030, Aspergillus wentii : Aspwe1_0169120, Aspergillus sydowii : Aspsy1_0087725 and Aspergillus terreus NIH2624 : ATET_04661	N/A
AFUA_3G11330	9811.1	4469.69	1.13426	2.22318e-20	6.61279e-19	bZIP-type transcription factor	atfA
AFUA_3G11340	593.799	280.662	1.08051	1.22482e-11	1.61757e-10	Ortholog(s) have role in purine nucleobase catabolic process and cytosol, nucleus localization	N/A
AFUA_3G11410	6817.32	2711.63	1.33002	3.7731e-22	1.26687e-20	RNA polymerase II CTD phosphatase fcpA, putative	fcpA
AFUA_3G11530	818.952	379.534	1.10933	1.23443e-11	1.6281e-10	Ortholog(s) have mitochondrion localization	N/A
AFUA_3G11630	246.531	76.5901	1.68958	3.96109e-10	4.17833e-09	Ortholog(s) have role in regulation of telomere maintenance via telomerase and nucleus localization	N/A
AFUA_3G11750	5253.01	2570.5	1.03104	5.07395e-09	4.57301e-08	Oxysterol binding protein (Osh5), putative	osh5
AFUA_3G11760	1168.44	125.249	3.22079	1.61952e-38	1.57268e-36	Has domain(s) with predicted role in transmembrane transport and integral component of membrane localization	N/A
AFUA_3G11870	737.918	366.069	1.01001	1.00472e-08	8.6162e-08	Ortholog of A. nidulans FGSC A4 : AN2861, A. niger CBS 513.88 : An02g07700, A. oryzae RIB40 : AO090003000750, Aspergillus wentii : Aspwe1_0105255 and Aspergillus sydowii : Aspsy1_0042742	N/A
AFUA_3G11950	81.9758	30.3358	1.43324	0.000146693	0.000529903	Ortholog(s) have 3'-5' exonuclease activity, role in ascospore formation, conversion of ds siRNA to ss siRNA involved in RNA interference, fruiting body development, pre-miRNA processing and perinuclear region of cytoplasm localization	N/A
AFUA_3G11960	2138.14	792.073	1.43275	5.75287e-18	1.38643e-16	Ortholog(s) have RNA polymerase II core promoter proximal region sequence-specific DNA binding, transcriptional activator activity and RNA polymerase II core promoter proximal region sequence-specific binding, more	N/A
AFUA_3G12010	429.316	195.083	1.1376	2.57501e-08	2.08038e-07	Has domain(s) with predicted substrate-specific transmembrane transporter activity, transmembrane transporter activity, role in transmembrane transport and integral component of membrane, membrane localization	N/A
AFUA_3G12070	574.29	142.066	2.01504	2.32567e-13	3.71544e-12	protein of unknown function	N/A
AFUA_3G12090	3004.72	982.366	1.61315	2.97561e-23	1.09567e-21	Ortholog of Aspergillus fumigatus A1163 : AFUB_037090	N/A
AFUA_3G12130	74.4961	175.184	-1.23325	0.000740875	0.00227617	Ortholog of S. cerevisiae : YEL023C, A. nidulans FGSC A4 : AN1725, AN5027, A. fumigatus Af293 : Afu2g14400 and A. niger CBS 513.88 : An11g08400, An02g07940, An12g01310, An02g00780	N/A
AFUA_3G12140	466.413	935.647	-1.00402	4.12109e-06	2.13379e-05	Ortholog of A. nidulans FGSC A4 : AN5026, A. niger CBS 513.88 : An02g08280, A. oryzae RIB40 : AO090003000774, Aspergillus wentii : Aspwe1_0169199 and Aspergillus sydowii : Aspsy1_0087531	N/A
AFUA_3G12150	835.653	150.374	2.47335	1.9074e-14	3.31452e-13	Has domain(s) with predicted oxidoreductase activity and role in oxidation-reduction process	N/A
AFUA_3G12190	4729.98	10038.7	-1.08571	3.69476e-13	5.78145e-12	Has domain(s) with predicted zinc ion binding activity	N/A
AFUA_3G12320	1530.68	500.487	1.61228	7.79137e-24	3.06244e-22	Ortholog of A. nidulans FGSC A4 : AN3084, A. niger CBS 513.88 : An02g08060, A. oryzae RIB40 : AO090005000735, Aspergillus wentii : Aspwe1_0049377 and Aspergillus sydowii : Aspsy1_0056187	N/A
AFUA_3G12330	6719.44	1313.55	2.35483	4.13313e-32	2.62427e-30	Putative phosphatidyl synthase	N/A
AFUA_3G12340	691.041	92.2217	2.90666	9.25252e-38	8.72821e-36	Ortholog of A. nidulans FGSC A4 : AN3086, A. niger CBS 513.88 : An02g08040, Aspergillus wentii : Aspwe1_0370663, Aspergillus sydowii : Aspsy1_0087243 and Aspergillus terreus NIH2624 : ATET_04155	N/A
AFUA_3G12360	4238.34	753.054	2.49245	2.17819e-55	4.49478e-53	Ortholog of A. nidulans FGSC A4 : AN3087, A. niger CBS 513.88 : An03g02910, A. oryzae RIB40 : AO090005000731, Aspergillus wentii : Aspwe1_0049379 and Aspergillus sydowii : Aspsy1_0056184	N/A
AFUA_3G12410	115.645	50.4695	1.19676	1.95842e-05	8.74577e-05	Has domain(s) with predicted DNA binding, nucleic acid binding activity	N/A
AFUA_3G12460	3099.64	647.291	2.25943	3.37935e-24	1.36622e-22	Ortholog of A. nidulans FGSC A4 : AN11707, A. niger CBS 513.88 : An02g08400, A. oryzae RIB40 : AO090005000723, Neosartorya fischeri NRRL 181 : NFIA_064840 and Aspergillus wentii : Aspwe1_0371733	N/A
AFUA_3G12500	910.418	401.253	1.18204	1.54909e-12	2.26978e-11	Ortholog of A. niger CBS 513.88 : An02g08440, Aspergillus wentii : Aspwe1_0371493, Aspergillus versicolor : Aspve1_0039356, Aspergillus zonatus : Aspzo1_0168566 and Aspergillus sydowii : Aspsy1_0029179	N/A
AFUA_3G12530	11794.5	5433.15	1.11828	1.77358e-12	2.56832e-11	Putative sensor histidine kinase/response regulator	pkhB
AFUA_3G12540	264.263	91.953	1.52184	8.04979e-11	9.36935e-10	Predicted DDE1 transposon-related ORF	N/A
AFUA_3G12630	482.467	1113.21	-1.20578	6.7839e-08	5.06364e-07	Putative cytochrome b561	N/A
AFUA_3G12650	618.075	140.914	2.13333	8.68676e-19	2.27025e-17	Protein of unknown function, phoB-regulated	N/A
AFUA_3G12680	607.894	171.703	1.82459	4.10711e-22	1.37436e-20	Ortholog of Aspergillus fumigatus A1163 : AFUB_036490	N/A
AFUA_3G12690	1604.12	3792.64	-1.24174	1.34059e-18	3.45796e-17	UDP-galactopyranose mutase	glfA
AFUA_3G12730	745.304	358.888	1.05378	1.11189e-05	5.24941e-05	Ortholog(s) have DNA binding, RNA polymerase III core binding, TFIIIC-class transcription factor binding activity	N/A
AFUA_3G12740	450.326	158.928	1.50322	1.8271e-07	1.25939e-06	Putative copper resistance-associated P-type ATPase	N/A
AFUA_3G12750	1790.58	301.994	2.56706	1.78699e-31	1.0926e-29	Crossover junction endonuclease mus81, putative	mus81
AFUA_3G12960	435.394	137.461	1.66271	1.94161e-11	2.49761e-10	Putative cytochrome P450	hasH
AFUA_3G12982	221.746	35.9664	2.6182	5.71991e-15	1.05113e-13	Ortholog of Neosartorya fischeri NRRL 181 : NFIA_064340 and Aspergillus fumigatus A1163 : AFUB_036210	N/A
AFUA_3G12990	219.714	85.8599	1.35575	1.62294e-05	7.36044e-05	Putative methyltransferase	N/A
AFUA_3G13000	1268.1	623.286	1.02514	1.33146e-15	2.59098e-14	Ortholog(s) have protein transmembrane transporter activity and role in chaperone-mediated protein complex assembly, mitochondrial respiratory chain complex III assembly, protein insertion into mitochondrial membrane from inner side	N/A
AFUA_3G13040	794.23	356.075	1.15747	1.24798e-12	1.84221e-11	Ortholog of A. nidulans FGSC A4 : AN3135, A. niger CBS 513.88 : An02g08930, A. oryzae RIB40 : AO090012000826, Aspergillus wentii : Aspwe1_0050040 and Aspergillus sydowii : Aspsy1_0087186	N/A
AFUA_3G13090	7859.3	858.927	3.19361	8.00624e-124	9.91273e-121	protein of unknown function	N/A
AFUA_3G13110	4095.56	15465.1	-1.91696	5.69078e-25	2.40885e-23	Putative adhesin	N/A
AFUA_3G13130	253.318	36.5131	2.79472	4.91746e-10	5.08959e-09	Ortholog of A. nidulans FGSC A4 : AN8638/cetJ, A. fumigatus Af293 : Afu2g14320, Afu4g00730, Afu8g01530, A. niger CBS 513.88 : An12g10710, An01g01230 and A. oryzae RIB40 : AO090113000154	N/A
AFUA_3G13160	1192.01	2565.97	-1.10652	1.80893e-12	2.60807e-11	Ortholog of A. nidulans FGSC A4 : AN3179, A. niger CBS 513.88 : An02g09030, A. oryzae RIB40 : AO090012000817, Aspergillus wentii : Aspwe1_0038173 and Aspergillus sydowii : Aspsy1_0056130	N/A
AFUA_3G13180	135.139	325.916	-1.27053	4.90642e-05	0.000199009	Ortholog of A. niger CBS 513.88 : An02g09040, A. oryzae RIB40 : AO090012000814, Neosartorya fischeri NRRL 181 : NFIA_064160 and Aspergillus wentii : Aspwe1_0170078	N/A
AFUA_3G13210	192.515	393.697	-1.0304	4.44118e-07	2.84173e-06	Has domain(s) with predicted ATP binding, protein kinase activity, protein tyrosine kinase activity and role in protein phosphorylation	N/A
AFUA_3G13220	168.59	400.308	-1.24834	9.27007e-07	5.55812e-06	Ortholog of A. nidulans FGSC A4 : AN3182, A. niger CBS 513.88 : An02g09070, A. oryzae RIB40 : AO090012000811, Neosartorya fischeri NRRL 181 : NFIA_064130 and Aspergillus wentii : Aspwe1_0170074	N/A
AFUA_3G13460	2333.61	1030.34	1.17957	7.66603e-12	1.02889e-10	Ortholog of A. niger CBS 513.88 : An02g09330, A. oryzae RIB40 : AO090012000779, Neosartorya fischeri NRRL 181 : NFIA_063890, Aspergillus wentii : Aspwe1_0038130 and Aspergillus versicolor : Aspve1_0070181	N/A
AFUA_3G13500	63.8937	23.8039	1.42682	0.000160921	0.000576462	protein of unknown function	N/A
AFUA_3G13510	2876.65	678.39	2.08422	1.15026e-47	1.72626e-45	Has domain(s) with predicted oxidoreductase activity and role in oxidation-reduction process	N/A
AFUA_3G13620	342.113	962.14	-1.49222	3.16232e-06	1.68279e-05	cupin domain-containing protein	N/A
AFUA_3G13640	481.361	25.1493	4.25981	1.11262e-08	9.48409e-08	extracellular serine-rich protein	N/A
AFUA_3G13780	90.7144	34.9899	1.37693	0.000185807	0.000655304	Predicted adhesin-like protein	N/A
AFUA_3G13810	2119.41	775.252	1.45088	4.35853e-07	2.79064e-06	Ortholog of A. nidulans FGSC A4 : AN10357, A. niger CBS 513.88 : An02g09500, A. oryzae RIB40 : AO090012000774, Neosartorya fischeri NRRL 181 : NFIA_063450 and Aspergillus wentii : Aspwe1_0170040	N/A
AFUA_3G13830	7210.41	2745.41	1.39317	1.44884e-21	4.62928e-20	Ortholog(s) have role in ascospore wall assembly, protein localization to prospore membrane and cytosol, nucleus, prospore membrane localization	N/A
AFUA_3G14060	750.801	336.005	1.16042	2.26812e-08	1.84599e-07	Has domain(s) with predicted palmitoyl-(protein) hydrolase activity and role in cellular protein modification process	N/A
AFUA_3G14120	4274.12	1310.21	1.70582	6.24156e-18	1.4933e-16	protein of unknown function	N/A
AFUA_3G14130	171.507	61.7494	1.47243	1.43902e-05	6.59273e-05	Ortholog of A. nidulans FGSC A4 : AN2502, A. oryzae RIB40 : AO090012000651, Aspergillus wentii : Aspwe1_0038072 and Aspergillus sydowii : Aspsy1_0056074	N/A
AFUA_3G14150	1094.61	244.732	2.16095	6.20344e-11	7.3411e-10	F-box protein 15	fbx15
AFUA_3G14180	118.884	45.4768	1.38814	0.0011396	0.00334549	Ortholog of A. nidulans FGSC A4 : AN3898, A. niger CBS 513.88 : An09g04380, A. oryzae RIB40 : AO090012000661, Aspergillus wentii : Aspwe1_0038053 and Aspergillus sydowii : Aspsy1_0034796, Aspsy1_0915433	N/A
AFUA_3G14190	107.377	18.748	2.51661	9.45422e-08	6.86684e-07	Ortholog of A. nidulans FGSC A4 : AN10481, A. niger CBS 513.88 : An09g04370, A. oryzae RIB40 : AO090012000662, Aspergillus wentii : Aspwe1_0169992 and Aspergillus sydowii : Aspsy1_0044374	N/A
AFUA_3G14230	26208	5033.64	2.38032	2.33375e-60	6.08309e-58	Putative BAR adaptor protein: calcium induced	N/A
AFUA_3G14260	26446.9	10048.2	1.3962	5.37536e-22	1.77476e-20	Ortholog of A. niger CBS 513.88 : An09g04240, A. oryzae RIB40 : AO090012000670, Neosartorya fischeri NRRL 181 : NFIA_063040 and Aspergillus wentii : Aspwe1_0038047	N/A
AFUA_3G14270	569.459	252.814	1.17143	9.36977e-07	5.60094e-06	Putative aldo-keto reductase	N/A
AFUA_3G14310	2485.09	762.951	1.70351	4.18053e-19	1.11914e-17	Has domain(s) with predicted nucleic acid binding, zinc ion binding activity	N/A
AFUA_3G14420	6857.96	2720.45	1.33383	1.564e-16	3.26992e-15	Putative class III chitin synthase	chsG
AFUA_3G14540	80631.3	208232	-1.36878	2.75686e-07	1.84007e-06	Putative 30-kilodalton heat shock protein	hsp30
AFUA_3G14560	437.647	1055.09	-1.26968	4.99926e-08	3.82671e-07	Putative major facilitator superfamily (MFS) transporter	N/A
AFUA_3G14570	647.797	1312.43	-1.01885	0.00154834	0.0043931	Has domain(s) with predicted acid phosphatase activity	N/A
AFUA_3G14600	121.649	350.295	-1.52666	1.54791e-08	1.29058e-07	Has domain(s) with predicted DNA binding, zinc ion binding activity, role in transcription, DNA-templated and nucleus localization	N/A
AFUA_3G14665	998.645	3198.95	-1.6796	0.00136027	0.00392242	Ortholog of Neosartorya fischeri NRRL 181 : NFIA_062590 and Aspergillus fumigatus A1163 : AFUB_034560	N/A
AFUA_3G14700	70.1388	14.6694	2.26225	5.95442e-10	6.06152e-09	Polyketide synthase, putative	N/A
AFUA_3G14830	70.3053	155.589	-1.14604	3.70764e-06	1.94913e-05	Has domain(s) with predicted 3-dehydroquinate dehydratase activity, catalytic activity, shikimate 3-dehydrogenase (NADP+) activity and role in oxidation-reduction process	N/A
AFUA_3G14880	263.934	619.473	-1.23167	1.45311e-08	1.21563e-07	Predicted oxidoreductase, 2OG-Fe(II) oxygenase family protein	N/A
AFUA_3G14950	69.1814	26.0567	1.41389	0.000660241	0.00205006	Has domain(s) with predicted copper ion binding, nitrite reductase (NO-forming) activity and role in nitrogen compound metabolic process, oxidation-reduction process	N/A
AFUA_3G14960	457.276	151.872	1.58991	7.82048e-18	1.83559e-16	Ortholog(s) have carboxylic ester hydrolase activity	N/A
AFUA_3G14980	1621.38	287.679	2.49517	1.08326e-27	5.53077e-26	Extracellular chitosanase	csnC
AFUA_3G15010	77.3834	231.326	-1.5809	0.000902112	0.00272172	Putative methoxylase	N/A
AFUA_3G15310	101.133	24.0156	2.06949	3.98721e-05	0.000165869	Ortholog of Aspergillus fumigatus A1163 : AFUB_033910	N/A
AFUA_3G15340	624.163	1312.75	-1.07243	2.88961e-11	3.6002e-10	Ortholog of A. nidulans FGSC A4 : AN10483, AN2809, AN2115, AN0033, AN12460, A. fumigatus Af293 : Afu2g00940, Afu2g16560, Afu7g00460, Afu7g06360 and A. niger CBS 513.88 : An14g02830, An16g00830	N/A
AFUA_4G00340	335.562	98.9478	1.76202	5.26332e-14	8.86619e-13	Has domain(s) with predicted iron ion binding, oxidoreductase activity and role in fatty acid biosynthetic process, oxidation-reduction process	N/A
AFUA_4G00350	285.955	128.686	1.15254	1.14745e-07	8.15904e-07	Ortholog of Neosartorya fischeri NRRL 181 : NFIA_045290 and Aspergillus fumigatus A1163 : AFUB_100880	N/A
AFUA_4G00360	686.182	331.019	1.05223	1.2809e-10	1.45664e-09	Ortholog of Neosartorya fischeri NRRL 181 : NFIA_045280 and Aspergillus fumigatus A1163 : AFUB_100890	N/A
AFUA_4G00370	96.1528	34.5382	1.4792	2.28715e-05	0.000100329	General amidase	N/A
AFUA_4G00390	779.365	65.3679	3.57728	3.09653e-28	1.64017e-26	Has domain(s) with predicted catalytic activity, hydrolase activity, hydrolyzing O-glycosyl compounds activity and role in carbohydrate metabolic process	N/A
AFUA_4G00410	56.7536	19.8086	1.51961	0.000843531	0.00255666	Ortholog of A. niger CBS 513.88 : An11g04935, Neosartorya fischeri NRRL 181 : NFIA_045230, Aspergillus wentii : Aspwe1_0032437 and Aspergillus niger ATCC 1015 : 39076-mRNA	N/A
AFUA_4G00440	277.397	788.759	-1.50846	2.37767e-05	0.000103931	Has domain(s) with predicted oxidoreductase activity and role in metabolic process	N/A
AFUA_4G00610	1464	3396.38	-1.21422	0.000127913	0.000469079	Putative aryl-alcohol dehydrogenase	N/A
AFUA_4G00630	100.302	259.198	-1.36924	1.73801e-06	9.74249e-06	Has domain(s) with predicted catalytic activity, pyridoxal phosphate binding activity and role in biosynthetic process	N/A
AFUA_4G00750	80.6258	760.368	-3.23995	3.1745e-20	9.24805e-19	Ortholog of Aspergillus fumigatus A1163 : AFUB_101300	N/A
AFUA_4G00770	30.2975	88.3342	-1.54851	0.000272834	0.000924852	Ortholog of A. nidulans FGSC A4 : AN6410, A. oryzae RIB40 : AO090020000611, Neosartorya fischeri NRRL 181 : NFIA_044880, Aspergillus wentii : Aspwe1_0116251 and Aspergillus clavatus NRRL 1 : ACLA_078300	N/A
AFUA_4G00840	415.865	14.0189	4.89609	4.91469e-10	5.08959e-09	Ortholog of Neosartorya fischeri NRRL 181 : NFIA_044790	N/A
AFUA_4G00860	3005.11	872.047	1.78485	2.0935e-11	2.66874e-10	Dehydrin-like protein	dprA
AFUA_4G00870	44.9827	3.26082	3.76797	3.18307e-09	2.94933e-08	Ortholog(s) have extracellular region localization	N/A
AFUA_4G00950	1268.21	480.877	1.39856	2.7121e-16	5.60822e-15	Mediator of RNA polymerase II transcription subunit 17, putative	srb4
AFUA_4G00990	89.6035	37.0288	1.27378	3.52696e-06	1.86218e-05	Has domain(s) with predicted substrate-specific transmembrane transporter activity, transmembrane transporter activity, role in transmembrane transport and integral component of membrane, membrane localization	N/A
AFUA_4G01050	47.6569	7.02835	2.77162	5.7538e-07	3.58888e-06	Has domain(s) with predicted ATP binding, ATPase activity, ATPase activity, coupled to transmembrane movement of substances, nucleoside-triphosphatase activity, nucleotide binding activity and role in transport	N/A
AFUA_4G01150	53.5675	17.7685	1.59575	0.00123374	0.00359417	Has domain(s) with predicted oxidoreductase activity and role in oxidation-reduction process	N/A
AFUA_4G01180	6.76115	0	5.16053	0.00235281	0.00635004	Ortholog of Neosartorya fischeri NRRL 181 : NFIA_044140 and Aspergillus fumigatus A1163 : AFUB_101690	N/A
AFUA_4G01270	6.83087	40.938	-2.57156	1.09877e-06	6.45129e-06	Ortholog of A. nidulans FGSC A4 : AN3285, Neosartorya fischeri NRRL 181 : NFIA_044020, Aspergillus versicolor : Aspve1_0066429 and Aspergillus fumigatus A1163 : AFUB_101760	N/A
AFUA_4G01310	170.024	9.02821	4.23859	8.7978e-14	1.45723e-12	Ortholog of Neosartorya fischeri NRRL 181 : NFIA_043970, Aspergillus acidus : Aspfo1_0699001, Aspergillus versicolor : Aspve1_0087732 and Aspergillus fumigatus A1163 : AFUB_101800	N/A
AFUA_4G01322	149.645	2.98758	5.62536	5.93503e-16	1.19972e-14	Has domain(s) with predicted RNA polymerase II transcription factor activity, sequence-specific DNA binding, zinc ion binding activity, role in regulation of transcription, DNA-templated and nucleus localization	N/A
AFUA_4G01340	121.459	3.94874	4.94973	6.26085e-05	0.000246575	Has domain(s) with predicted substrate-specific transmembrane transporter activity, transmembrane transporter activity, role in transmembrane transport and integral component of membrane, membrane localization	N/A
AFUA_4G01510	79.2642	22.3071	1.8279	0.00024658	0.000844819	Ortholog(s) have role in sporocarp development involved in sexual reproduction	N/A
AFUA_4G01580	270.633	92.9087	1.54137	3.6098e-05	0.000151955	Putative ankyrin repeat protein	N/A
AFUA_4G02650	59.7881	177.678	-1.57128	3.70086e-06	1.94764e-05	Has domain(s) with predicted substrate-specific transmembrane transporter activity, transmembrane transporter activity, role in transmembrane transport and integral component of membrane, membrane localization	N/A
AFUA_4G02680	27.9238	65.9319	-1.2385	0.000506055	0.0016138	Ortholog of A. niger CBS 513.88 : An12g06800, A. oryzae RIB40 : AO090005000330, Neosartorya fischeri NRRL 181 : NFIA_031130 and Aspergillus wentii : Aspwe1_0175939	N/A
AFUA_4G02750	36.0039	73.571	-1.02918	0.00299306	0.00789934	Has domain(s) with predicted role in transmembrane transport and integral component of membrane localization	N/A
AFUA_4G02840	1338.99	3248.05	-1.27854	5.35525e-05	0.000215275	Ortholog of A. nidulans FGSC A4 : AN1841, A. niger CBS 513.88 : An15g05470, An12g05260, A. oryzae RIB40 : AO090012000694, AO090001000164 and Aspergillus wentii : Aspwe1_0160204	N/A
AFUA_4G02850	77.7871	183.416	-1.23963	0.00110003	0.00323991	Ortholog of Aspergillus fumigatus A1163 : AFUB_100270	N/A
AFUA_4G02970	6511.91	2758.25	1.23945	8.96061e-15	1.60207e-13	Dual function calcium channel/ scramblase protein	TMEM16
AFUA_4G03010	3809.68	10289.9	-1.43351	1.47258e-06	8.42144e-06	protein of unknown function	N/A
AFUA_4G03110	1415.04	683.716	1.04961	2.63177e-07	1.76371e-06	putative monosaccharide transporter	N/A
AFUA_4G03170	300.604	96.5791	1.6401	4.22129e-11	5.1366e-10	Ortholog of A. nidulans FGSC A4 : AN7183, A. niger CBS 513.88 : An14g02200, A. oryzae RIB40 : AO090011000108, Aspergillus wentii : Aspwe1_0097292 and Aspergillus sydowii : Aspsy1_0157838	N/A
AFUA_4G03320	22171.9	3526.41	2.6524	3.54528e-74	1.59618e-71	Putative cation exchanger	N/A
AFUA_4G03325	5705.64	765.064	2.89863	1.39849e-10	1.5741e-09	Ortholog of Aspergillus fumigatus A1163 : AFUB_099730	N/A
AFUA_4G03340	1973.85	450.345	2.13179	7.45802e-22	2.44608e-20	Ortholog of A. nidulans FGSC A4 : AN3479, AN8495, AN3143, A. fumigatus Af293 : Afu3g01440, Afu3g13940, Afu5g07620 and A. niger CBS 513.88 : An13g02880, An09g04780	N/A
AFUA_4G03350	1315.3	329.565	1.99671	9.47513e-28	4.88808e-26	Pectate lyase superfamily protein	exg10
AFUA_4G03360	94786.9	37101.5	1.35321	1.00917e-13	1.65769e-12	Ortholog of A. nidulans FGSC A4 : AN3215, AN7166, AN8609, A. fumigatus Af293 : Afu3g14210, Afu4g12510 and A. niger CBS 513.88 : An09g04200, An14g01840	N/A
AFUA_4G03470	697.186	226.438	1.62184	7.81844e-13	1.17336e-11	Ortholog of A. nidulans FGSC A4 : AN9203, A. fumigatus Af293 : Afu7g06720, A. niger CBS 513.88 : An10g00950, An04g04430, An02g00350, An08g09800 and A. oryzae RIB40 : AO090103000074, AO090023000047	N/A
AFUA_4G03480	2199.3	1007.07	1.12678	1.1149e-07	7.94467e-07	Ortholog of Aspergillus fumigatus A1163 : AFUB_099570	N/A
AFUA_4G03490	1657.86	4470.02	-1.43104	3.9252e-11	4.79988e-10	Putative secreted protease	sedB
AFUA_4G03530	110.865	30.6231	1.85731	3.45398e-05	0.000146454	Ortholog of Neosartorya fischeri NRRL 181 : NFIA_029910 and Aspergillus fumigatus A1163 : AFUB_099520	N/A
AFUA_4G03540	137.334	16.2369	3.07715	2.53647e-09	2.38819e-08	Ortholog of Neosartorya fischeri NRRL 181 : NFIA_029900 and Aspergillus fumigatus A1163 : AFUB_099510	N/A
AFUA_4G03550	23.3538	2.93852	3.01678	0.000319133	0.00106324	Ortholog of A. fumigatus Af293 : Afu6g04370, A. niger CBS 513.88 : An01g09070, An07g06910, An12g07420, An01g10470, An09g04030 and A. oryzae RIB40 : AO090010000022, AO090005000964	N/A
AFUA_4G03580	493.457	142.53	1.79176	3.58635e-07	2.34165e-06	Ortholog(s) have phosphatase activity, role in dephosphorylation and cytoplasm, nucleus localization	N/A
AFUA_4G03585	1694.38	549.59	1.62435	8.9495e-08	6.53723e-07	Ortholog(s) have alpha-galactosidase activity and role in mannan catabolic process	N/A
AFUA_4G03590	381.466	140.294	1.44401	2.49735e-07	1.68159e-06	Has domain(s) with predicted role in transmembrane transport and integral component of membrane localization	N/A
AFUA_4G03690	127.123	25.0438	2.34386	4.99952e-05	0.000202454	Has domain(s) with predicted oxidoreductase activity, oxidoreductase activity, acting on the aldehyde or oxo group of donors, NAD or NADP as acceptor activity and role in oxidation-reduction process	N/A
AFUA_4G03710	102.496	26.4526	1.95357	0.00251416	0.00675788	Has domain(s) with predicted catalytic activity, glutamate-ammonia ligase activity and role in nitrogen compound metabolic process	N/A
AFUA_4G03722	621.145	134.874	2.20251	1.29776e-17	3.01037e-16	Ortholog(s) have cytosol, nucleus localization	N/A
AFUA_4G03730	20254.7	8028.92	1.33503	1.11346e-25	4.92357e-24	Ortholog of A. nidulans FGSC A4 : AN7139, A. niger CBS 513.88 : An14g01430, A. oryzae RIB40 : AO090011000309, Aspergillus wentii : Aspwe1_0030342 and Aspergillus sydowii : Aspsy1_0034590	N/A
AFUA_4G03770	1164.01	579.685	1.00537	1.36917e-05	6.29892e-05	Ortholog(s) have cytosol, extracellular region localization	N/A
AFUA_4G03790	76.2034	32.67	1.22302	0.000166997	0.000595215	Putative serine peptidase, family S28	N/A
AFUA_4G03800	3062.46	634.402	2.27118	8.76766e-19	2.28536e-17	Has domain(s) with predicted electron carrier activity, heme binding, iron ion binding, monooxygenase activity, oxidoreductase activity and acting on paired donors, more	N/A
AFUA_4G03810	1423.42	310.234	2.19687	2.00572e-34	1.46078e-32	Ortholog of A. nidulans FGSC A4 : AN10892, A. niger CBS 513.88 : An14g01080, A. oryzae RIB40 : AO090011000345, Neosartorya fischeri NRRL 181 : NFIA_029590 and Aspergillus wentii : Aspwe1_0115073	N/A
AFUA_4G03840	1539.26	383.958	2.00294	6.81493e-24	2.68932e-22	Ortholog(s) have DNA-dependent ATPase activity, role in histone H2A-H2B dimer displacement, transcription-coupled nucleotide-excision repair and cytosol, nucleus localization	N/A
AFUA_4G03850	2969.44	1383.22	1.10207	5.11171e-11	6.1446e-10	Ortholog(s) have protein serine/threonine kinase activity, protein tyrosine kinase activity	N/A
AFUA_4G03900	5049.5	2135.83	1.24143	1.39407e-08	1.16821e-07	Putative multifunctional beta-oxidation protein	mfp
AFUA_4G03920	92.9935	38.3809	1.2726	9.74048e-05	0.000366924	Has domain(s) with predicted role in transmembrane transport and integral component of membrane localization	N/A
AFUA_4G03930	133.415	57.5893	1.21206	8.15281e-05	0.000313484	Putative cysteine synthase B	N/A
AFUA_4G04080	25.5245	5.12548	2.31361	0.00327438	0.0085733	Ortholog of A. nidulans FGSC A4 : AN7039, A. niger CBS 513.88 : An14g00770, Neosartorya fischeri NRRL 181 : NFIA_029300, Aspergillus wentii : Aspwe1_0115799 and Aspergillus versicolor : Aspve1_0056350	N/A
AFUA_4G04110	1433.58	521.282	1.45873	5.37421e-17	1.17769e-15	Ortholog(s) have cytosol, nucleus localization	N/A
AFUA_4G04150	117.405	238.94	-1.02648	0.00119568	0.00349646	Has domain(s) with predicted cation transmembrane transporter activity, role in cation transport, transmembrane transport and integral component of membrane localization	N/A
AFUA_4G04200	2324.68	707.366	1.71672	5.06246e-14	8.55694e-13	Has domain(s) with predicted role in phosphatidylinositol phosphorylation	N/A
AFUA_4G04210	1049.23	426.187	1.30014	3.4629e-07	2.26702e-06	Putative secreted aminopeptidase	lap1
AFUA_4G04280	2226.67	7078.57	-1.66853	1.8276e-10	2.02036e-09	Ortholog(s) have proteasome binding activity, role in cellular response to arsenic-containing substance, proteasome-mediated ubiquitin-dependent protein catabolic process and cytoplasm, nucleus localization	N/A
AFUA_4G04290	5935.39	927.502	2.67792	9.00675e-66	2.8778e-63	Ortholog(s) have role in histone H3 deacetylation, histone H4 deacetylation	N/A
AFUA_4G04415	186.849	44.5786	2.06734	6.1348e-10	6.23232e-09	Has domain(s) with predicted zinc ion binding activity	N/A
AFUA_4G04502	888.648	2220.16	-1.32083	2.99771e-13	4.72056e-12	Ortholog(s) have role in conidium formation, response to heat	N/A
AFUA_4G04530	383.891	171.489	1.16139	6.60309e-07	4.07245e-06	Ortholog(s) have acylglycerone-phosphate reductase activity, triglyceride lipase activity and role in phosphatidic acid biosynthetic process, triglyceride catabolic process	N/A
AFUA_4G04540	809.541	233.805	1.79178	6.51948e-12	8.80975e-11	Has domain(s) with predicted role in transmembrane transport and integral component of membrane localization	N/A
AFUA_4G04570	1152.31	239.41	2.26792	5.439e-19	1.44432e-17	Ortholog of A. oryzae RIB40 : AO090206000032, Aspergillus flavus NRRL 3357 : AFL2T_12442, Neosartorya fischeri NRRL 181 : NFIA_028780 and Aspergillus wentii : Aspwe1_0174563	N/A
AFUA_4G04700	505.142	171.968	1.55512	6.16815e-08	4.63196e-07	Ortholog of Aspergillus fumigatus A1163 : AFUB_098300	N/A
AFUA_4G04710	5425.96	2408.65	1.17166	1.69813e-11	2.19869e-10	Putative protein tyrosine phosphatase	ptpA
AFUA_4G04745	1186.65	563.193	1.07517	1.11999e-13	1.83364e-12	Chromosome segregation in meiosis protein 3, putative	csm3
AFUA_4G05870	821.27	326.907	1.32878	1.00453e-15	1.98997e-14	Ortholog(s) have cytosol, nucleus localization	N/A
AFUA_4G05900	21985	9196.89	1.25729	1.21916e-08	1.03212e-07	Transcript up-regulated in conidia exposed to neutrophils	N/A
AFUA_4G05980	2012.76	906.223	1.1508	3.64131e-17	8.0868e-16	Ortholog of A. nidulans FGSC A4 : AN4306, A. niger CBS 513.88 : An04g00180, A. oryzae RIB40 : AO090023001000, Aspergillus wentii : Aspwe1_0100570 and Aspergillus sydowii : Aspsy1_0094858	N/A
AFUA_4G06050	56.8035	19.5295	1.53806	0.000439741	0.00142574	Ortholog(s) have Golgi apparatus, endoplasmic reticulum localization	N/A
AFUA_4G06220	627.394	1455.67	-1.21371	1.56886e-09	1.51902e-08	Ortholog of A. nidulans FGSC A4 : AN10547, A. oryzae RIB40 : AO090023000968, Neosartorya fischeri NRRL 181 : NFIA_109920, Aspergillus clavatus NRRL 1 : ACLA_045540 and Aspergillus zonatus : Aspzo1_0134944	N/A
AFUA_4G06275	205.262	85.7457	1.26002	3.68738e-07	2.3997e-06	Ortholog of A. nidulans FGSC A4 : AN0227, A. fumigatus Af293 : Afu3g12020, Afu5g10910, A. niger CBS 513.88 : An14g03700, An04g00590, An02g07840 and A. oryzae RIB40 : AO090010000440, AO090023000963	N/A
AFUA_4G06480	301.941	620.469	-1.0392	2.3947e-09	2.26115e-08	Has domain(s) with predicted role in intracellular signal transduction	N/A
AFUA_4G06490	639.892	297.549	1.10473	1.56057e-09	1.51247e-08	Ortholog(s) have role in meiotic mismatch repair, reciprocal meiotic recombination and MutLgamma complex, nucleus localization	N/A
AFUA_4G06500	242.874	79.8115	1.60612	4.78266e-08	3.67129e-07	Ortholog of A. nidulans FGSC A4 : AN4362, A. oryzae RIB40 : AO090023000936, Neosartorya fischeri NRRL 181 : NFIA_003290, NFIA_109690 and Aspergillus wentii : Aspwe1_0023319	N/A
AFUA_4G06550	547.704	237.299	1.20602	4.63112e-09	4.18533e-08	Has domain(s) with predicted zinc ion binding activity	N/A
AFUA_4G06590	141.299	51.9273	1.44501	1.12499e-08	9.57309e-08	Ortholog of Neosartorya fischeri NRRL 181 : NFIA_109600 and Aspergillus fumigatus A1163 : AFUB_063670	N/A
AFUA_4G06660	168.029	54.3029	1.63036	1.09901e-05	5.1985e-05	Ortholog of Aspergillus fumigatus A1163 : AFUB_063740	N/A
AFUA_4G06710	580.613	287.412	1.01456	5.45947e-06	2.75336e-05	Ortholog(s) have ATPase activity and cytosol, nucleus localization	N/A
AFUA_4G06730	999.334	357.434	1.48297	2.7029e-18	6.74363e-17	Ortholog of A. nidulans FGSC A4 : AN4383, A. niger CBS 513.88 : An04g01110, A. oryzae RIB40 : AO090023000913, Aspergillus wentii : Aspwe1_0034688 and Aspergillus sydowii : Aspsy1_0051227	N/A
AFUA_4G06775	116.521	56.4945	1.04214	0.000784035	0.00239729	unspecified product	N/A
AFUA_4G06980	37.9075	12.6151	1.58726	0.00108666	0.0032053	Ortholog of A. nidulans FGSC A4 : AN4429, A. niger CBS 513.88 : An04g01380, Neosartorya fischeri NRRL 181 : NFIA_109260, Aspergillus wentii : Aspwe1_0178925 and Aspergillus versicolor : Aspve1_0073345	N/A
AFUA_4G07000	58.0307	13.9628	2.05155	4.51309e-05	0.000185026	Atypical dual-specificity phosphatase Siw14-like, putative	yphA
AFUA_4G07040	628.102	1627.91	-1.37448	3.67238e-14	6.26074e-13	Putative secreted aspartic-type endopeptidase	ctsD
AFUA_4G07050	440.833	994.931	-1.17478	1.52932e-14	2.67631e-13	Putative lactate dehydrogenase	N/A
AFUA_4G07090	1615.91	799.753	1.01452	1.49898e-06	8.53789e-06	Putative homeobox transcription factor	znfA
AFUA_4G07280	872.448	2178.62	-1.32048	9.3721e-08	6.82578e-07	cAMP-mediated signaling protein	sok1
AFUA_4G07360	42697.4	86330.5	-1.01573	2.25301e-07	1.53059e-06	Putative cobalamin-independent methionine synthase	metH
AFUA_4G07500	282.503	571.424	-1.01567	3.5237e-07	2.3053e-06	Ortholog(s) have snoRNA binding activity, role in cellular response to drug and 90S preribosome, box C/D snoRNP complex, small-subunit processome localization	N/A
AFUA_4G07540	514.492	1030.39	-1.00176	1.30876e-08	1.10138e-07	Ortholog(s) have role in establishment or maintenance of cell polarity	N/A
AFUA_4G07550	3351	1012.72	1.7262	4.26213e-25	1.82755e-23	G-patch domain protein	spp2
AFUA_4G07760	2475.87	830.947	1.57528	3.8518e-16	7.89899e-15	Ortholog(s) have L-arginine transmembrane transporter activity, L-histidine transmembrane transporter activity, L-lysine transmembrane transporter activity	N/A
AFUA_4G07770	2241.3	678.495	1.72421	2.13591e-20	6.39161e-19	Ortholog(s) have potassium:chloride symporter activity and role in L-arginine import across plasma membrane, L-lysine transmembrane transport, potassium ion homeostasis, vacuolar transmembrane transport	N/A
AFUA_4G07835	4385.57	975.531	2.16834	1.22857e-35	9.2893e-34	Ortholog(s) have nuclear envelope localization	N/A
AFUA_4G07850	266.289	49.1001	2.44033	4.29652e-11	5.21533e-10	Ortholog of A. oryzae RIB40 : AO090023000787, Aspergillus glaucus : Aspgl1_0066820, Aspergillus flavus NRRL 3357 : AFL2T_04596 and Neosartorya fischeri NRRL 181 : NFIA_108320	N/A
AFUA_4G07870	1090.33	386.668	1.49549	1.95212e-18	4.95789e-17	Has domain(s) with predicted protein disulfide oxidoreductase activity	N/A
AFUA_4G07980	1263.95	306.771	2.0431	1.4831e-43	1.83626e-41	Ortholog(s) have cytosol, nucleus localization	N/A
AFUA_4G07990	2008.46	890.487	1.17346	1.26918e-10	1.4483e-09	Ortholog of A. nidulans FGSC A4 : AN10480, A. niger CBS 513.88 : An04g02410, A. oryzae RIB40 : AO090023000772, Aspergillus wentii : Aspwe1_0102632 and Aspergillus sydowii : Aspsy1_0149200	N/A
AFUA_4G08020	2317.24	816.258	1.50558	5.76853e-23	2.0853e-21	Ortholog of A. nidulans FGSC A4 : AN3844, A. niger CBS 513.88 : An04g02450, A. oryzae RIB40 : AO090023001012, Neosartorya fischeri NRRL 181 : NFIA_108180 and Aspergillus wentii : Aspwe1_0034514	N/A
AFUA_4G08050	5754.62	2672.34	1.10674	1.66078e-13	2.6748e-12	Ortholog(s) have phosphatidylinositol-3,5-bisphosphate 5-phosphatase activity, phosphatidylinositol-3-phosphatase activity, phosphatidylinositol-4-phosphate phosphatase activity	N/A
AFUA_4G08150	19.6811	0.750685	4.69446	0.000115578	0.000427803	Ortholog of Aspergillus fumigatus A1163 : AFUB_065250	N/A
AFUA_4G08160	28.4643	2.46266	3.5073	3.99913e-05	0.000166295	protein of unknown function	N/A
AFUA_4G08295	122.59	47.1102	1.38036	1.48729e-06	8.48107e-06	Ortholog of A. nidulans FGSC A4 : AN1707, A. fumigatus Af293 : Afu1g02255, A. niger CBS 513.88 : An04g02900, An01g06010, A. oryzae RIB40 : AO090005000874 and Aspergillus wentii : Aspwe1_0167050	N/A
AFUA_4G08370	3658.89	1336.35	1.4531	1.37907e-32	9.10646e-31	Ortholog of A. nidulans FGSC A4 : AN1719, A. niger CBS 513.88 : An04g03180, A. oryzae RIB40 : AO090701000366, Aspergillus wentii : Aspwe1_0102057, Aspwe1_0436878 and Aspergillus sydowii : Aspsy1_0074793	N/A
AFUA_4G08390	143.725	27.5407	2.3829	4.39559e-10	4.59265e-09	Ortholog of A. oryzae RIB40 : AO090010000679, Aspergillus glaucus : Aspgl1_0137277, Aspergillus flavus NRRL 3357 : AFL2T_11820 and Neosartorya fischeri NRRL 181 : NFIA_107770	N/A
AFUA_4G08410	590.313	230.659	1.35657	4.05879e-08	3.1556e-07	Putative Mannose-6-phosphate isomerase, class I with a predicted role in GDP-mannose and dolichol-phosphate-mannose synthesis	N/A
AFUA_4G08420	1069.96	156.459	2.77399	8.50177e-19	2.22778e-17	Ortholog of A. nidulans FGSC A4 : AN1718, AN1714, A. fumigatus Af293 : Afu4g08380, A. niger CBS 513.88 : An04g03190, An04g03210 and A. oryzae RIB40 : AO090023000718	N/A
AFUA_4G08440	3632.27	570.526	2.67037	2.48742e-20	7.31094e-19	Patatin-like serine hydrolase	N/A
AFUA_4G08450	134.83	28.2547	2.25385	1.4212e-09	1.38417e-08	Ortholog of A. nidulans FGSC A4 : AN7888, A. fumigatus Af293 : Afu8g01980, A. niger CBS 513.88 : An15g05230, A. oryzae RIB40 : AO090023000157 and Aspergillus wentii : Aspwe1_0627621, Aspwe1_0672214	N/A
AFUA_4G08490	2973.14	604.615	2.2981	3.22639e-33	2.23479e-31	Putative acyl-CoA dehydrogenase	N/A
AFUA_4G08580	5466.39	12470.9	-1.18999	5.83712e-10	5.96048e-09	Mitochondrial peroxiredoxin	prx1
AFUA_4G08640	51.6719	111.256	-1.10709	0.0003096	0.00103391	Ortholog of A. nidulans FGSC A4 : AN11312, A. niger CBS 513.88 : An04g03470, Aspergillus zonatus : Aspzo1_0018137, Aspergillus sydowii : Aspsy1_0142288 and Aspergillus brasiliensis : Aspbr1_0127846	N/A
AFUA_4G08780	1393.79	666.666	1.064	6.27608e-08	4.70944e-07	Ortholog of A. nidulans FGSC A4 : AN11887, A. niger CBS 513.88 : An04g03650, A. oryzae RIB40 : AO090023000677, Neosartorya fischeri NRRL 181 : NFIA_107380 and Aspergillus wentii : Aspwe1_0078968	N/A
AFUA_4G08800	360.396	112.325	1.68262	9.18483e-11	1.06529e-09	Ortholog(s) have oligopeptide-transporting ATPase activity	N/A
AFUA_4G08910	634.279	240.964	1.39672	1.66956e-19	4.56823e-18	Ortholog of A. nidulans FGSC A4 : AN1669, A. niger CBS 513.88 : An04g03820, A. oryzae RIB40 : AO090023000638, Aspergillus wentii : Aspwe1_0047629 and Aspergillus sydowii : Aspsy1_0283122	N/A
AFUA_4G08970	3426.61	1409.99	1.281	2.96686e-08	2.37181e-07	PAP2 domain protein	N/A
AFUA_4G08990	858.222	302.145	1.50566	1.75537e-10	1.94486e-09	Putative molybdenum cofactor sulfurase	hxB
AFUA_4G09100	704.678	336.971	1.06477	6.42503e-06	3.19157e-05	Diphthamide biosynthesis protein 4, putative	dph4
AFUA_4G09170	2185.2	331.958	2.71926	4.9806e-29	2.74072e-27	Has domain(s) with predicted role in anion transport and integral component of membrane localization	N/A
AFUA_4G09190	3629.53	8978.61	-1.30671	1.16951e-06	6.81215e-06	Putative S-adenosyl-methionine-sterol-C methyltransferase	smt1
AFUA_4G09200	168.164	397.335	-1.24173	0.000222368	0.000769586	Ortholog of Aspergillus fumigatus A1163 : AFUB_066300	N/A
AFUA_4G09210	125.002	287.881	-1.20433	3.79838e-08	2.97959e-07	Has domain(s) with predicted role in transmembrane transport and integral component of membrane localization	N/A
AFUA_4G09300	92.8189	255.937	-1.46571	1.15979e-06	6.76543e-06	Has domain(s) with predicted N-acetyltransferase activity	N/A
AFUA_4G09320	769.226	1839.95	-1.25839	1.29478e-05	5.9873e-05	Putative extracellular dipeptidyl-peptidase	dppIV
AFUA_4G09450	73.8975	204.388	-1.4687	0.00196426	0.00542403	Ortholog of Neosartorya fischeri NRRL 181 : NFIA_106570 and Aspergillus fumigatus A1163 : AFUB_066570	N/A
AFUA_4G09460	46.7509	134.756	-1.52753	8.37823e-06	4.06597e-05	Ortholog of Neosartorya fischeri NRRL 181 : NFIA_106560, Aspergillus versicolor : Aspve1_0060598, Aspergillus fumigatus A1163 : AFUB_066580 and Aspergillus sydowii : Aspsy1_0052051, Aspsy1_0148309	N/A
AFUA_4G09580	114.237	280.601	-1.2964	0.000190426	0.000670519	Allergen Asp f 2	aspf2
AFUA_4G09670	4294.13	1389.56	1.62772	1.98451e-34	1.45604e-32	Ortholog of A. nidulans FGSC A4 : AN1846, A. oryzae RIB40 : AO090003001272, Aspergillus wentii : Aspwe1_0102762, Aspergillus sydowii : Aspsy1_0026263 and Aspergillus terreus NIH2624 : ATET_00776	N/A
AFUA_4G09700	1485.84	284.735	2.38363	2.33708e-15	4.42615e-14	protein of unknown function	N/A
AFUA_4G09710	3711.12	801.423	2.21118	0.000246396	0.000844483	C6 finger domain transcription factor nosA, putative	rosA
AFUA_4G09890	2940.74	999.984	1.55628	1.17705e-26	5.55177e-25	Has domain(s) with predicted phosphoric diester hydrolase activity and role in lipid metabolic process	N/A
AFUA_4G09920	414.948	76.969	2.43158	1.66676e-27	8.38035e-26	protein of unknown function	N/A
AFUA_4G09980	446.889	181.347	1.30151	4.20961e-10	4.42903e-09	Putative cytochrome P450 monooxygenase	N/A
AFUA_4G10010	2823.7	6024.66	-1.09317	6.7836e-06	3.3512e-05	Ortholog(s) have heat shock protein binding activity, role in protein folding and cytosol, nucleus localization	N/A
AFUA_4G10060	121.57	243.494	-1.00072	1.15423e-05	5.42862e-05	Has domain(s) with predicted RNA polymerase II transcription cofactor activity, role in regulation of transcription from RNA polymerase II promoter and mediator complex localization	N/A
AFUA_4G10110	1515.56	620.713	1.28736	2.56368e-06	1.38761e-05	Putative homeobox transcription factor	htfA
AFUA_4G10190	7899.04	3337.91	1.24275	4.97535e-15	9.17707e-14	putative oxidoreductase	N/A
AFUA_4G10210	7281.11	2764.41	1.39715	1.83029e-25	7.98633e-24	Ortholog(s) have phospholipid-translocating ATPase activity and role in intracellular protein transport, phospholipid translocation, response to pheromone involved in conjugation with cellular fusion	N/A
AFUA_4G10290	1286.45	161.717	2.99199	2.74456e-47	3.99777e-45	Ortholog of A. oryzae RIB40 : AO090003001192, Neosartorya fischeri NRRL 181 : NFIA_105770, Aspergillus wentii : Aspwe1_0166767 and Aspergillus versicolor : Aspve1_0467249	N/A
AFUA_4G10310	4863.81	599.302	3.02053	2.45105e-47	3.62353e-45	Ortholog of A. nidulans FGSC A4 : AN10250, A. niger CBS 513.88 : An04g06590, A. oryzae RIB40 : AO090003001191, Aspergillus wentii : Aspwe1_0022860 and Aspergillus sydowii : Aspsy1_0317295	N/A
AFUA_4G10320	172.581	77.0322	1.16081	1.09391e-06	6.43417e-06	Ortholog of A. nidulans FGSC A4 : AN10252, A. niger CBS 513.88 : An04g06600, A. oryzae RIB40 : AO090003001189, Aspergillus wentii : Aspwe1_0166765 and Aspergillus sydowii : Aspsy1_0084447	N/A
AFUA_4G10380	2383.98	864.845	1.46272	1.79794e-12	2.596e-11	Has domain(s) with predicted nucleic acid binding, zinc ion binding activity	N/A
AFUA_4G10390	2045.8	970.192	1.0765	3.75843e-08	2.9522e-07	Ortholog(s) have cytoplasm, nucleus localization	N/A
AFUA_4G10680	4799.3	1062.98	2.17473	2.45313e-48	3.85686e-46	Ortholog(s) have cytosol, nucleus localization	N/A
AFUA_4G10720	433.683	193.512	1.16576	1.19507e-08	1.01345e-07	Ortholog of Aspergillus fumigatus A1163 : AFUB_067800	N/A
AFUA_4G10770	141.162	324.942	-1.20408	2.1433e-07	1.46208e-06	Psi-producing oxygenase A	ppoA
AFUA_4G10950	2441.58	1007.61	1.27706	2.30259e-12	3.2816e-11	Putative 3-ketoacyl-coA thiolase peroxisomal A precursor with a predicted role in beta oxidation of fatty acids	N/A
AFUA_4G10960	94.3746	190.633	-1.01642	5.78079e-06	2.89918e-05	Ortholog of A. nidulans FGSC A4 : AN5647, A. niger CBS 513.88 : An04g05710, Neosartorya fischeri NRRL 181 : NFIA_104920, Aspergillus wentii : Aspwe1_0034067 and Aspergillus versicolor : Aspve1_0042333	N/A
AFUA_4G11040	67.508	155.703	-1.20365	3.10079e-07	2.05029e-06	Ortholog(s) have protein-lysine N-methyltransferase activity, role in peptidyl-lysine methylation and cytosol, nucleus localization	N/A
AFUA_4G11100	1572.44	766.777	1.03588	2.34691e-10	2.5658e-09	Ortholog of A. nidulans FGSC A4 : AN5625, A. niger CBS 513.88 : An04g05590, A. oryzae RIB40 : AO090003001110, Aspergillus wentii : Aspwe1_0034056 and Aspergillus sydowii : Aspsy1_0043832	N/A
AFUA_4G11110	7189.53	3034.96	1.24423	1.03972e-09	1.03191e-08	Ortholog(s) have cytosol, endoplasmic reticulum, mitotic spindle pole body, nucleus localization	N/A
AFUA_4G11120	19.7451	4.10352	2.26403	0.00233794	0.00631677	Ortholog of Aspergillus fumigatus A1163 : AFUB_068150	N/A
AFUA_4G11130	2089.11	573.305	1.86486	5.93823e-42	6.39328e-40	Ortholog of A. nidulans FGSC A4 : AN5621, A. niger CBS 513.88 : An04g05550, Aspergillus wentii : Aspwe1_0022788, Aspergillus sydowii : Aspsy1_0088403 and Aspergillus terreus NIH2624 : ATET_03967	N/A
AFUA_4G11140	1014.45	194.206	2.38421	9.14693e-28	4.74347e-26	Has domain(s) with predicted DNA-directed DNA polymerase activity, damaged DNA binding activity and role in DNA repair	N/A
AFUA_4G11150	8103.39	2440.09	1.73138	2.40634e-42	2.67806e-40	Putative integral membrane protease	admB
AFUA_4G11210	169.399	51.1195	1.73286	1.36639e-08	1.14696e-07	Plasma membrane fusion protein prm1, putative	prm1
AFUA_4G11220	2829.81	1032.78	1.45411	0.00171666	0.00480324	Ortholog(s) have xanthine dehydrogenase activity and role in purine nucleobase catabolic process	N/A
AFUA_4G11330	3107.33	6721.36	-1.11305	2.30498e-10	2.52274e-09	Ortholog(s) have ATPase activator activity, chaperone binding activity, role in cellular response to heat, positive regulation of ATPase activity, protein folding and cytosol localization	N/A
AFUA_4G11350	13975	3331.31	2.06874	4.80878e-35	3.55455e-33	Ortholog(s) have dehydrodolichyl diphosphate synthase activity, prenyltransferase activity, role in dolichol biosynthetic process and intrinsic component of membrane localization	N/A
AFUA_4G11490	84.9708	37.036	1.19797	0.00362255	0.00937094	Ortholog of Aspergillus fumigatus A1163 : AFUB_068510	N/A
AFUA_4G11510	2372.77	5153.45	-1.11902	8.07626e-16	1.61281e-14	mannose-1-phosphate guanyltransferase	srb1
AFUA_4G11540	1252.37	526.009	1.2509	1.99641e-08	1.6424e-07	Putative glycerol kinase	N/A
AFUA_4G11570	1148.11	385.123	1.57621	1.82472e-15	3.4959e-14	Ortholog(s) have mitotic spindle pole body, nucleus localization	N/A
AFUA_4G11620	218.576	444.834	-1.02381	2.57701e-07	1.73053e-06	DNA replication complex GINS protein psf3, putative	psf3
AFUA_4G11660	2398.52	1137.84	1.07587	5.93873e-12	8.0801e-11	Ortholog(s) have methylated histone binding activity	N/A
AFUA_4G11700	5388.68	1642.46	1.71402	7.49996e-47	1.07662e-44	Ortholog of A. nidulans FGSC A4 : AN5568, A. niger CBS 513.88 : An04g04540, A. oryzae RIB40 : AO090003001049, Aspergillus wentii : Aspwe1_0033982 and Aspergillus sydowii : Aspsy1_0879955	N/A
AFUA_4G11710	3430.47	660.686	2.37645	6.73111e-17	1.45281e-15	Putative oxidoreductase, zinc-binding dehydrogenase family protein	N/A
AFUA_4G11720	57740.7	20397.3	1.50121	9.28012e-15	1.65621e-13	Putative phosphatidyl synthase	N/A
AFUA_4G11810	1269.47	580.016	1.13039	1.32383e-15	2.58121e-14	Ortholog of A. nidulans FGSC A4 : AN10678, A. oryzae RIB40 : AO090003001035, Aspergillus wentii : Aspwe1_0033965, Aspergillus sydowii : Aspsy1_0043963 and Aspergillus terreus NIH2624 : ATET_03902	N/A
AFUA_4G11940	124.625	32.0084	1.966	3.55389e-12	4.97193e-11	Ortholog of A. niger CBS 513.88 : An01g07230, A. oryzae RIB40 : AO090102000214, AO090003001021, Aspergillus wentii : Aspwe1_0166602 and Aspergillus sydowii : Aspsy1_0046673	N/A
AFUA_4G12040	1643.7	473.663	1.79475	4.46097e-20	1.28822e-18	lanosterol synthase, putative	erg7B
AFUA_4G12050	1066.02	345.836	1.62388	6.50778e-12	8.80595e-11	Thermoresistant gluconokinase	N/A
AFUA_4G12150	181.085	62.0353	1.54529	2.9156e-09	2.72186e-08	Has domain(s) with predicted catalytic activity	N/A
AFUA_4G12340	3498.94	1264.4	1.46863	1.07368e-16	2.29198e-15	Putative mitochondrial carrier protein	N/A
AFUA_4G12470	7155.58	14610.8	-1.02989	1.98547e-12	2.84192e-11	Cross-pathway control protein A, putative	cpcA
AFUA_4G12500	5825.12	2034.64	1.51751	3.65444e-08	2.87904e-07	Ortholog of A. nidulans AN3680	N/A
AFUA_4G12530	2337.52	1013.2	1.20588	7.13261e-13	1.07696e-11	ccc1-like protein A, putative	cccA
AFUA_4G12590	39183.9	14798.7	1.40479	6.02916e-11	7.15196e-10	Conidia-enriched protein of unknown function	N/A
AFUA_4G12760	1737.32	849.362	1.03249	6.35424e-15	1.16338e-13	Ortholog of A. nidulans FGSC A4 : AN3600, A. niger CBS 513.88 : An01g08280, A. oryzae RIB40 : AO090009000304, Aspergillus wentii : Aspwe1_0099611 and Aspergillus sydowii : Aspsy1_0032683	N/A
AFUA_4G12910	1952.34	850.192	1.19954	4.87832e-16	9.88134e-15	Ubiquitin carboxyl-terminal hydrolase creB, putative	creB
AFUA_4G12940	3299.22	161.843	4.34991	3.84222e-79	2.11429e-76	Ortholog of A. nidulans FGSC A4 : AN3585, A. niger CBS 513.88 : An01g08510, A. oryzae RIB40 : AO090009000293, Neosartorya fischeri NRRL 181 : NFIA_103400 and Aspergillus versicolor : Aspve1_0862034	N/A
AFUA_4G12970	3092.73	1412.16	1.13096	1.63893e-26	7.62142e-25	Pheromone processing endoprotease	kexB
AFUA_4G12990	6107.31	2903.63	1.07262	7.08027e-08	5.26897e-07	Putative thioredoxin reductase	trr1
AFUA_4G13070	1811.7	582.664	1.63684	5.44749e-15	1.00293e-13	Ortholog of A. nidulans FGSC A4 : AN3006, Neosartorya fischeri NRRL 181 : NFIA_103280, Aspergillus versicolor : Aspve1_0032308 and Aspergillus niger ATCC 1015 : 52618-mRNA	N/A
AFUA_4G13080	2607.53	385.724	2.75686	3.63948e-59	9.01226e-57	MFS monosaccharide transporter	N/A
AFUA_4G13150	2703.07	1020.05	1.40628	7.10376e-18	1.6753e-16	Ortholog of A. nidulans FGSC A4 : AN4161, A. niger CBS 513.88 : An01g08840, Aspergillus wentii : Aspwe1_0033808, Aspergillus sydowii : Aspsy1_0090938 and Aspergillus terreus NIH2624 : ATET_03198	N/A
AFUA_4G13210	4560.24	1991.36	1.19554	1.16563e-19	3.26146e-18	Ortholog of A. nidulans FGSC A4 : AN1939, Aspergillus wentii : Aspwe1_0099602, Aspergillus sydowii : Aspsy1_0053881 and Aspergillus terreus NIH2624 : ATET_03204	N/A
AFUA_4G13230	337.128	145.527	1.21175	3.0797e-05	0.000131712	Developmental regulatory protein wetA	wetA
AFUA_4G13240	4276.24	1318.31	1.69764	4.4819e-39	4.43933e-37	Has domain(s) with predicted NADH dehydrogenase (ubiquinone) activity, electron carrier activity and membrane localization	N/A
AFUA_4G13250	13554.2	1572.58	3.10737	1.1863e-100	1.06821e-97	Ortholog of A. nidulans FGSC A4 : AN1935, A. niger CBS 513.88 : An01g08920, A. oryzae RIB40 : AO090009000259, Aspergillus wentii : Aspwe1_0047246 and Aspergillus sydowii : Aspsy1_0039085	N/A
AFUA_4G13300	471.974	227.088	1.05702	9.71623e-09	8.36863e-08	Ortholog of A. nidulans FGSC A4 : AN1946, A. niger CBS 513.88 : An01g09010, A. oryzae RIB40 : AO090009000247, Aspergillus wentii : Aspwe1_0208317 and Aspergillus sydowii : Aspsy1_0138807	N/A
AFUA_4G13340	10410.1	3570.11	1.54391	3.57377e-23	1.30621e-21	TRP-like ion channel pkd2, putative	flcA
AFUA_4G13360	156.021	33.5565	2.21401	6.7113e-15	1.22197e-13	Concanavalin A-like lectin/glucanase superfamily protein, putative	eng5
AFUA_4G13550	709.779	300.958	1.23772	1.35671e-08	1.1398e-07	Has domain(s) with predicted oxidoreductase activity and role in metabolic process	N/A
AFUA_4G13560	513.166	172.354	1.57281	6.71604e-20	1.91156e-18	Ortholog(s) have ubiquitin-specific protease activity, role in protein deubiquitination and cytosol, ribosome localization	N/A
AFUA_4G13620	16.7923	3.93601	2.10942	0.00347636	0.00904237	Ortholog of Aspergillus fumigatus A1163 : AFUB_070540	N/A
AFUA_4G13660	109.086	52.4081	1.05895	0.000218195	0.0007562	Ortholog(s) have drug transmembrane transporter activity, polyamine transmembrane transporter activity	N/A
AFUA_4G13680	21880	3286.39	2.73501	2.14772e-65	6.64786e-63	Putative phosphatidylserine synthase	N/A
AFUA_4G13740	5989.57	2427.1	1.30318	4.99908e-30	2.87883e-28	Has domain(s) with predicted role in metal ion transport, vacuolar transport	N/A
AFUA_4G13760	42.6146	108.241	-1.34404	0.000257028	0.000876073	Ortholog(s) have extracellular region localization	N/A
AFUA_4G13765	19.5117	63.8967	-1.71374	0.000380855	0.00125079	Has domain(s) with predicted double-stranded RNA binding activity	N/A
AFUA_4G13900	89.1162	189.777	-1.09301	3.55314e-06	1.87501e-05	Has domain(s) with predicted role in transmembrane transport and integral component of membrane localization	N/A
AFUA_4G13910	224.402	542.092	-1.27376	1.53941e-11	1.99579e-10	Ortholog of A. nidulans FGSC A4 : AN8093, AN12197, A. fumigatus Af293 : Afu5g12760, A. niger CBS 513.88 : An15g06460, An13g02370 and A. oryzae RIB40 : AO090012000187	N/A
AFUA_4G13940	303.288	51.6465	2.55621	5.63502e-13	8.61341e-12	Has domain(s) with predicted NAD+ ADP-ribosyltransferase activity, acid-amino acid ligase activity	N/A
AFUA_4G13950	240.596	493.204	-1.03686	9.85818e-07	5.86811e-06	Has domain(s) with predicted N-acetyltransferase activity	N/A
AFUA_4G13970	25.8811	1.55131	4.07017	1.66571e-06	9.37434e-06	protein of unknown function	N/A
AFUA_4G13980	194.887	15.8536	3.60958	1.21242e-22	4.25206e-21	Ortholog of Aspergillus fumigatus A1163 : AFUB_070890	N/A
AFUA_4G14030	201.976	22.9778	3.13436	6.61493e-20	1.88821e-18	Ortholog of A. nidulans FGSC A4 : AN7850, A. oryzae RIB40 : AO090001000391, Neosartorya fischeri NRRL 181 : NFIA_102290, Aspergillus wentii : Aspwe1_0046564 and Aspergillus terreus NIH2624 : ATET_02187	N/A
AFUA_4G14250	3697.96	7471.84	-1.0148	6.76309e-08	5.05573e-07	Ortholog of Aspergillus glaucus : Aspgl1_0079685, Aspergillus flavus NRRL 3357 : AFL2T_04060, Aspergillus versicolor : Aspve1_0080228 and Aspergillus fumigatus A1163 : AFUB_071410	N/A
AFUA_4G14410	243.458	94.4482	1.36723	2.89813e-05	0.000124484	Ortholog of Aspergillus fumigatus A1163 : AFUB_071670	N/A
AFUA_4G14460	49.7575	19.4991	1.3499	0.00378206	0.00974032	Methyltransferase tpcM	tpcM
AFUA_4G14470	13.0398	0.237995	5.39081	0.000102773	0.000384429	Probable decarboxylase tpcK	tpcK
AFUA_4G14490	8.36339	0	5.47229	0.00179451	0.0049985	Putative dihydrogeodin oxidase	tpcJ
AFUA_4G14600	120.403	48.4566	1.3109	0.000583789	0.00183744	Has domain(s) with predicted ATP binding, phosphotransferase activity, alcohol group as acceptor activity and role in amino sugar metabolic process, peptidoglycan turnover	N/A
AFUA_4G14680	280.413	126.573	1.14517	1.13856e-08	9.68019e-08	Ortholog of A. nidulans FGSC A4 : AN2957, A. niger CBS 513.88 : An02g11270, A. oryzae RIB40 : AO090038000089, Aspergillus wentii : Aspwe1_0296046 and Aspergillus sydowii : Aspsy1_0198433	N/A
AFUA_4G14712	28.7158	128.213	-2.15812	6.0018e-07	3.73182e-06	Has domain(s) with predicted DNA binding, zinc ion binding activity, role in transcription, DNA-templated and nucleus localization	N/A
AFUA_5G00170	83.4666	9.11694	3.18795	2.72434e-13	4.32445e-12	protein of unknown function	N/A
AFUA_5G00180	7.65858	0.250228	4.61944	0.00195815	0.00541019	Has domain(s) with predicted membrane localization	N/A
AFUA_5G00290	168.443	62.9312	1.41861	5.97558e-05	0.000236658	Has domain(s) with predicted RNA polymerase II transcription factor activity, sequence-specific DNA binding, zinc ion binding activity, role in regulation of transcription, DNA-templated and nucleus localization	N/A
AFUA_5G00340	22.1959	60.0532	-1.43864	0.000637513	0.00198884	Has domain(s) with predicted ATP binding, ATPase activity, ATPase activity, coupled to transmembrane movement of substances, nucleoside-triphosphatase activity, nucleotide binding activity and role in transmembrane transport	N/A
AFUA_5G00580	32.6292	6.09741	2.43258	0.000695217	0.00214856	Ortholog of Neosartorya fischeri NRRL 181 : NFIA_041910 and Aspergillus fumigatus A1163 : AFUB_049050	N/A
AFUA_5G00760	3686.26	1422.65	1.37356	6.72466e-18	1.59731e-16	Putative class III chitin synthase	chsC
AFUA_5G00770	649.685	289.916	1.16385	3.91155e-07	2.53062e-06	Ortholog of A. nidulans FGSC A4 : AN7822, Neosartorya fischeri NRRL 181 : NFIA_041410, Aspergillus wentii : Aspwe1_0052659 and Aspergillus versicolor : Aspve1_0026333, Aspve1_0046552	N/A
AFUA_5G00790	28769.7	551.477	5.70528	2.30669e-39	2.30786e-37	Has domain(s) with predicted ATP binding, ATPase activity, ATPase activity, coupled to transmembrane movement of substances, nucleoside-triphosphatase activity, nucleotide binding activity and role in transport	N/A
AFUA_5G00800	1451.82	68.2771	4.41138	7.88746e-75	3.72025e-72	Ortholog of Neosartorya fischeri NRRL 181 : NFIA_041390 and Aspergillus fumigatus A1163 : AFUB_049260	N/A
AFUA_5G00810	110.789	6.274	4.13173	0.000258275	0.000879414	Ortholog of Neosartorya fischeri NRRL 181 : NFIA_041360, Aspergillus fumigatus A1163 : AFUB_049270 and Aspergillus clavatus NRRL 1 : ACLA_004420	N/A
AFUA_5G00820	35.2993	9.77548	1.85498	0.001391	0.00400007	Ortholog of A. fumigatus Af293 : Afu6g14570, A. oryzae RIB40 : AO090009000539, Aspergillus wentii : Aspwe1_0037901, Aspergillus sydowii : Aspsy1_0044497 and Aspergillus terreus NIH2624 : ATET_07141	N/A
AFUA_5G00910	64.472	190.753	-1.56693	9.72794e-05	0.000366648	Ortholog of A. nidulans FGSC A4 : AN1567, Neosartorya fischeri NRRL 181 : NFIA_041260, Aspergillus wentii : Aspwe1_0149298 and Aspergillus versicolor : Aspve1_0045271, Aspve1_0151961	N/A
AFUA_5G00920	160.41	409.386	-1.35193	0.000127638	0.000468417	Ortholog(s) have intracellular localization	N/A
AFUA_5G01080	30.9832	80.2354	-1.37766	0.000545483	0.0017262	Has domain(s) with predicted substrate-specific transmembrane transporter activity, transmembrane transporter activity, role in transmembrane transport and integral component of membrane, membrane localization	N/A
AFUA_5G01160	1214.46	559.363	1.11866	2.80496e-08	2.25696e-07	Ortholog(s) have role in cellular response to drug and plasma membrane localization	N/A
AFUA_5G01190	139.649	9.15402	3.94287	2.12858e-14	3.67309e-13	Ortholog(s) have alpha-L-fucosidase activity and role in xyloglucan metabolic process	N/A
AFUA_5G01200	38.4813	120.883	-1.65351	0.000416184	0.00135513	Putative carboxypeptidase S1	cp6
AFUA_5G01230	43.8499	5.58727	2.9699	7.45253e-06	3.64294e-05	RTA1 domain protein	N/A
AFUA_5G01240	83.2937	15.4633	2.42601	3.93232e-05	0.000164068	Has domain(s) with predicted carbon-nitrogen ligase activity, with glutamine as amido-N-donor activity	N/A
AFUA_5G01250	61.0494	258.25	-2.08218	4.56622e-10	4.75588e-09	Has domain(s) with predicted coenzyme binding, oxidoreductase activity, acting on the CH-OH group of donors, NAD or NADP as acceptor, phosphogluconate dehydrogenase (decarboxylating) activity	N/A
AFUA_5G01272	72.8352	212.675	-1.54928	9.65902e-06	4.6174e-05	Has domain(s) with predicted DNA binding, RNA polymerase II transcription factor activity, sequence-specific DNA binding, zinc ion binding activity and role in regulation of transcription, DNA-templated, transcription, DNA-templated	N/A
AFUA_5G01300	52.3202	12.1119	2.10606	7.12315e-06	3.49628e-05	Ortholog of Neosartorya fischeri NRRL 181 : NFIA_040820, Aspergillus fumigatus A1163 : AFUB_049800 and Aspergillus clavatus NRRL 1 : ACLA_003970	N/A
AFUA_5G01330	34.7752	72.758	-1.06243	0.00155114	0.00439726	Has domain(s) with predicted acid phosphatase activity, hydrolase activity, metal ion binding activity	N/A
AFUA_5G01430	1120.05	2594.43	-1.21211	4.27794e-05	0.00017626	ThiJ/PfpI family protein	N/A
AFUA_5G01540	23.1299	2.96166	2.94487	0.000613232	0.00192156	Has domain(s) with predicted role in transmembrane transport and integral component of membrane localization	N/A
AFUA_5G01662	413.413	177.701	1.21814	7.45505e-06	3.64294e-05	Has domain(s) with predicted DNA binding, zinc ion binding activity, role in transcription, DNA-templated and nucleus localization	N/A
AFUA_5G01710	227.665	473.964	-1.0581	0.00134274	0.00387749	Cytochrome P450 phenylacetate 2-hydroxylase	N/A
AFUA_5G01760	611.739	1224.29	-1.00132	2.68139e-07	1.79211e-06	Ortholog(s) have rRNA (cytosine-C5-)-methyltransferase activity and role in assembly of large subunit precursor of preribosome, maturation of LSU-rRNA from tricistronic rRNA transcript (SSU-rRNA, 5.8S rRNA, LSU-rRNA), rRNA base methylation	N/A
AFUA_5G01830	405.116	61.9455	2.70974	6.67589e-21	2.0664e-19	Has domain(s) with predicted catalytic activity, hydrolase activity, hydrolyzing O-glycosyl compounds activity and role in carbohydrate metabolic process	N/A
AFUA_5G01840	11130.1	2403.63	2.21114	2.13223e-60	5.70802e-58	protein of unknown function	N/A
AFUA_5G01850	4030.33	1314.17	1.61662	1.18623e-26	5.56855e-25	tRNA (adenine(58)-N(1))-methyltransferase non-catalytic subunit trm6, putative	trm6
AFUA_5G01880	1790.51	3832.28	-1.09791	3.30778e-12	4.65391e-11	Has domain(s) with predicted acid phosphatase activity	N/A
AFUA_5G01920	12350	4695.8	1.39505	1.9102e-09	1.83161e-08	Ortholog of A. niger CBS 513.88 : An16g01780, A. oryzae RIB40 : AO090003001326, Aspergillus wentii : Aspwe1_0174201, Aspergillus sydowii : Aspsy1_0029040 and Aspergillus terreus NIH2624 : ATET_09813	N/A
AFUA_5G02000	129.703	265.31	-1.03423	1.81612e-06	1.01573e-05	Has domain(s) with predicted proline racemase activity	N/A
AFUA_5G02100	318.606	59.9228	2.41042	1.00468e-14	1.7866e-13	Secreted protein of unknown function	N/A
AFUA_5G02110	406.547	170.024	1.25664	2.7173e-08	2.1882e-07	Has domain(s) with predicted carbon-sulfur lyase activity and role in metabolic process	N/A
AFUA_5G02140	2890.94	1170.11	1.30478	2.39723e-26	1.09422e-24	Putative inositol polyphosphate phosphatase	N/A
AFUA_5G02190	1289.39	405.261	1.66962	2.18797e-11	2.77844e-10	Has domain(s) with predicted electron carrier activity, metal ion binding, molybdenum ion binding, oxidoreductase activity and role in nitrate assimilation, oxidation-reduction process	N/A
AFUA_5G02260	383.063	74.0051	2.37141	4.79312e-12	6.61224e-11	Putative ABC multidrug transporter	N/A
AFUA_5G02280	274.234	79.4325	1.78972	2.84299e-10	3.08094e-09	Concanavalin A-like lectin/glucanase superfamily protein, putative	eng4
AFUA_5G02490	789.885	146.611	2.4298	1.64709e-22	5.70436e-21	Has domain(s) with predicted oxidoreductase activity, transferase activity, transferring acyl groups other than amino-acyl groups, zinc ion binding activity and role in oxidation-reduction process	N/A
AFUA_5G02500	14180.3	5862.26	1.27436	1.11727e-09	1.09787e-08	protein of unknown function	N/A
AFUA_5G02655	404.027	198.885	1.02099	1.12502e-06	6.59368e-06	Xanthocillin biosynthesis cluster transcription factor xanC	xanC
AFUA_5G02660	185.679	18.9782	3.28444	1.54865e-17	3.55078e-16	Isocyanide synthase xanB	xanB
AFUA_5G02670	140.599	47.9555	1.55125	3.92217e-08	3.05658e-07	Isonitrile hydratase-like protein xanA	xanA
AFUA_5G02840	3220.59	7218.33	-1.16448	4.59028e-16	9.31695e-15	Has domain(s) with predicted substrate-specific transmembrane transporter activity, transmembrane transporter activity, role in transmembrane transport and integral component of membrane, membrane localization	N/A
AFUA_5G02850	2483.85	5930.14	-1.25563	1.56481e-16	3.26992e-15	Has domain(s) with predicted arylformamidase activity and role in tryptophan catabolic process to kynurenine	N/A
AFUA_5G02860	972.93	2676.16	-1.46022	2.27037e-15	4.31632e-14	Ortholog of A. nidulans FGSC A4 : AN2683, AN5069, A. fumigatus Af293 : Afu5g14320, A. niger CBS 513.88 : An09g04830, An14g05730 and A. oryzae RIB40 : AO090102000482, AO090001000197	N/A
AFUA_5G02880	3593.78	273.438	3.71654	8.60772e-109	8.52594e-106	Ortholog(s) have nucleic acid binding transcription factor activity	N/A
AFUA_5G02890	1448.75	186.36	2.95857	6.00693e-49	9.91644e-47	Ortholog of A. nidulans FGSC A4 : AN8165, A. niger CBS 513.88 : An09g04870, A. oryzae RIB40 : AO090102000485 and Aspergillus wentii : Aspwe1_0042540, Aspwe1_0042989	N/A
AFUA_5G02940	5387.14	50.058	6.75331	2.00612e-156	4.96764e-153	Ortholog(s) have (R)-carnitine transmembrane transporter activity, choline transmembrane transporter activity, ethanolamine transmembrane transporter activity	N/A
AFUA_5G03010	2320.38	6630.77	-1.51478	1.85682e-14	3.23231e-13	protein of unknown function	N/A
AFUA_5G03030	189.707	433.592	-1.19311	4.30217e-10	4.51409e-09	Has domain(s) with predicted DNA binding, RNA polymerase II transcription factor activity, sequence-specific DNA binding, zinc ion binding activity and role in regulation of transcription, DNA-templated, transcription, DNA-templated	N/A
AFUA_5G03150	134.482	46.956	1.52045	9.12966e-10	9.13427e-09	Ortholog of A. niger CBS 513.88 : An09g05320, A. oryzae RIB40 : AO090102000518, Neosartorya fischeri NRRL 181 : NFIA_038960 and Aspergillus wentii : Aspwe1_0030094	N/A
AFUA_5G03280	754.605	171.891	2.1327	1.22567e-17	2.85654e-16	Putative class I hydrophobin	rodF
AFUA_5G03320	5221.3	1545.26	1.75662	1.57106e-36	1.31639e-34	Ortholog(s) have role in transcription initiation from RNA polymerase II promoter and nucleus localization	N/A
AFUA_5G03330	5292.84	2291.82	1.20774	3.07549e-13	4.83536e-12	Ortholog of A. nidulans FGSC A4 : AN7517, A. niger CBS 513.88 : An09g05650, A. oryzae RIB40 : AO090102000538, Aspergillus wentii : Aspwe1_0043027 and Aspergillus sydowii : Aspsy1_0146077	N/A
AFUA_5G03600	1096.92	516.361	1.08668	2.17961e-11	2.77137e-10	Cytosolic Fe-S cluster assembly factor cfd1, putative	cfd1
AFUA_5G03620	60.8435	8.99835	2.76022	1.6412e-07	1.14078e-06	Ortholog(s) have cytoplasm localization	N/A
AFUA_5G03730	7630.3	2679.91	1.50966	2.83364e-16	5.84733e-15	protein of unknown function	N/A
AFUA_5G03740	557.276	214.562	1.3754	4.44404e-16	9.03865e-15	Putative isopenicillin N-CoA epimerase	N/A
AFUA_5G03810	127.999	43.6945	1.54884	2.1188e-06	1.17506e-05	Ortholog of A. nidulans FGSC A4 : AN11068, A. niger CBS 513.88 : An09g06360, Aspergillus wentii : Aspwe1_0602984, Aspergillus sydowii : Aspsy1_0094439 and Aspergillus terreus NIH2624 : ATET_08030	N/A
AFUA_5G03840	104.251	44.4172	1.22987	0.000117567	0.000434516	Has domain(s) with predicted oxidoreductase activity and role in metabolic process	N/A
AFUA_5G04020	785.758	381.254	1.04338	5.44641e-08	4.14337e-07	Ortholog of A. nidulans FGSC A4 : AN12204, A. niger CBS 513.88 : An09g06150, A. oryzae RIB40 : AO090102000605, Neosartorya fischeri NRRL 181 : NFIA_038090 and Aspergillus wentii : Aspwe1_0043117	N/A
AFUA_5G04050	3086.31	860.788	1.84212	7.90373e-23	2.83647e-21	Ortholog(s) have mitochondrion localization	N/A
AFUA_5G04120	1367.94	634.51	1.10871	4.98002e-10	5.1436e-09	Ortholog(s) have role in chromatin silencing at telomere, histone deacetylation	N/A
AFUA_5G04170	23109.9	67686.6	-1.55036	8.04757e-09	7.04785e-08	Heat shock protein	hsp90
AFUA_5G04240	4548.13	2072.53	1.13374	2.33162e-11	2.94951e-10	Ortholog(s) have mRNA binding, protein domain specific binding, transcription regulatory region RNA binding activity	N/A
AFUA_5G04255	5153.55	1749.17	1.55887	6.43226e-16	1.29759e-14	protein of unknown function	N/A
AFUA_5G04290	8592.25	4260.56	1.01197	4.19039e-09	3.81487e-08	WW domain protein	N/A
AFUA_5G04300	1191.28	544.409	1.13012	2.53978e-07	1.70785e-06	Ortholog of A. nidulans FGSC A4 : AN8282, A. niger CBS 513.88 : An09g06770, A. oryzae RIB40 : AO090102000636, Aspergillus wentii : Aspwe1_0137804 and Aspergillus sydowii : Aspsy1_0519687	N/A
AFUA_5G04310	2477.75	1200.45	1.04572	8.13522e-07	4.93444e-06	Putative peroxisome membrane protein	pmp47
AFUA_5G04340	119.948	32.2012	1.90224	1.28466e-06	7.42389e-06	Ortholog(s) have cytoplasm localization	N/A
AFUA_5G05600	2660.07	815.674	1.70549	2.08999e-13	3.34432e-12	Ortholog(s) have nucleus localization	N/A
AFUA_5G05750	805.372	338.251	1.25146	6.67099e-09	5.92611e-08	Putative protein kinase	N/A
AFUA_5G05840	1846.87	899.972	1.03671	9.74131e-16	1.93362e-14	Stretch -activated, cation-selective, Ca2+ channel (Mid1) family protein	mid1
AFUA_5G05850	3031.38	1336.18	1.18208	1.842e-19	5.01236e-18	Ortholog of A. nidulans FGSC A4 : AN8841, A. niger CBS 513.88 : An17g02070, A. oryzae RIB40 : AO090009000680, Aspergillus wentii : Aspwe1_0101449 and Aspergillus sydowii : Aspsy1_0159430	N/A
AFUA_5G05880	3446.27	1194.11	1.52933	1.9464e-18	4.95607e-17	Ortholog(s) have endoplasmic reticulum, lipid particle localization	N/A
AFUA_5G05890	2785.31	1302.88	1.09605	7.52812e-23	2.71149e-21	Ortholog(s) have NADH kinase activity, role in NADP biosynthetic process, cellular response to oxidative stress and mitochondrial matrix localization	N/A
AFUA_5G05950	8235.38	3905.02	1.0765	1.10967e-23	4.31813e-22	Ortholog(s) have role in actin filament organization, hyphal growth, mitotic actomyosin contractile ring assembly, positive regulation of GTPase activity and small GTPase mediated signal transduction, more	N/A
AFUA_5G05960	18440.4	5569.83	1.72719	8.11992e-53	1.4894e-50	Putative serine/threonine protein kinase	N/A
AFUA_5G06070	2673	1121.77	1.25301	5.05809e-12	6.95838e-11	ABC multidrug transporter	mdr1
AFUA_5G06270	6190.62	14005.6	-1.17782	8.90932e-14	1.47324e-12	5-aminolevulinic acid synthase	hemA
AFUA_5G06290	312.517	121.341	1.36407	4.02454e-05	0.000167141	Ortholog(s) have plasma membrane localization	N/A
AFUA_5G06350	114.033	52.8876	1.10922	3.12506e-05	0.000133536	Putative transcription factor and DNA repair protein	mpt
AFUA_5G06620	34.7567	5.07312	2.76875	6.96498e-06	3.42713e-05	Ortholog of A. oryzae RIB40 : AO090701000194, Aspergillus glaucus : Aspgl1_0023188, Aspergillus flavus NRRL 3357 : AFL2T_05842 and Neosartorya fischeri NRRL 181 : NFIA_036500	N/A
AFUA_5G06840	114.978	40.5545	1.50514	0.000199866	0.000700026	Putative family 18 chitinase	N/A
AFUA_5G06850	19.4456	3.10946	2.65337	0.0021153	0.00579586	Ortholog of Aspergillus fumigatus A1163 : AFUB_054410 and Aspergillus terreus NIH2624 : ATET_10159	N/A
AFUA_5G06970	5451.28	2055.52	1.40708	3.24645e-37	2.92328e-35	Ortholog of A. nidulans FGSC A4 : AN10975, A. niger CBS 513.88 : An17g00170, A. oryzae RIB40 : AO090701000290, Aspergillus versicolor : Aspve1_0135244 and Aspergillus clavatus NRRL 1 : ACLA_010110	N/A
AFUA_5G06980	622.79	110.225	2.49828	6.57804e-19	1.72826e-17	Ortholog of A. nidulans FGSC A4 : AN7622, A. niger CBS 513.88 : An17g00180, A. oryzae RIB40 : AO090701000286, Aspergillus wentii : Aspwe1_0035039 and Aspergillus sydowii : Aspsy1_0058636	N/A
AFUA_5G07010	784.467	213.401	1.87772	1.28708e-30	7.63383e-29	Ortholog of A. nidulans FGSC A4 : AN2209, A. niger CBS 513.88 : An17g00230, A. oryzae RIB40 : AO090701000283, Aspergillus wentii : Aspwe1_0269169 and Aspergillus sydowii : Aspsy1_0054348	N/A
AFUA_5G07060	1630.29	457.906	1.83195	8.64634e-33	5.86589e-31	Ortholog of A. nidulans FGSC A4 : AN2214, A. niger CBS 513.88 : An17g00280, A. oryzae RIB40 : AO090701000278, Neosartorya fischeri NRRL 181 : NFIA_080200 and Aspergillus versicolor : Aspve1_0080700	N/A
AFUA_5G07080	148.629	69.7248	1.09007	0.000459527	0.00148165	Has domain(s) with predicted hydrolase activity, hydrolyzing O-glycosyl compounds activity and role in carbohydrate metabolic process	N/A
AFUA_5G07100	8456.95	3462.33	1.28841	1.48831e-11	1.93461e-10	Ortholog(s) have sterol binding activity, role in intracellular sterol transport and cortical endoplasmic reticulum, mitochondrion localization	N/A
AFUA_5G07110	2231.19	680.951	1.71253	1.00496e-21	3.25299e-20	Ortholog of A. nidulans FGSC A4 : AN2219, A. niger CBS 513.88 : An17g00330, A. oryzae RIB40 : AO090701000269, Aspergillus wentii : Aspwe1_0167476 and Aspergillus sydowii : Aspsy1_0142143	N/A
AFUA_5G07160	229.638	88.4579	1.37636	3.03679e-10	3.27663e-09	Has domain(s) with predicted carbon-sulfur lyase activity and role in metabolic process	N/A
AFUA_5G07320	1479.41	360.766	2.03616	3.56795e-32	2.30984e-30	Putative polyADP-ribose polymerase (PARP)	N/A
AFUA_5G07330	128.241	301.307	-1.23134	5.60002e-05	0.000223302	Putative carboxypeptidase S1	cp1
AFUA_5G07460	180.96	75.3249	1.26339	2.39776e-07	1.62115e-06	protein of unknown function	N/A
AFUA_5G07510	381.598	166.759	1.19363	0.00170348	0.00477446	Ortholog(s) have transcription factor activity, sequence-specific DNA binding, transcription regulatory region DNA binding, zinc ion binding activity	N/A
AFUA_5G07520	142.27	60.3616	1.23684	0.00379127	0.00975898	Ortholog(s) have oxidoreductase activity	N/A
AFUA_5G07660	252.881	83.4896	1.59535	4.61789e-12	6.37938e-11	Ortholog of A. nidulans FGSC A4 : AN7761, A. niger CBS 513.88 : An15g02770, Aspergillus wentii : Aspwe1_0035084 and Aspergillus sydowii : Aspsy1_0090460	N/A
AFUA_5G07850	636.036	215.916	1.55746	2.24531e-09	2.12821e-08	Ortholog of A. nidulans FGSC A4 : AN7746/dcp1, A. niger CBS 513.88 : An03g03850, A. oryzae RIB40 : AO090701000693, Aspergillus wentii : Aspwe1_0096890 and Aspergillus sydowii : Aspsy1_1044631	N/A
AFUA_5G07860	906.159	405.139	1.16098	1.6746e-05	7.56012e-05	Putative phosphatase family protein	N/A
AFUA_5G07870	339.938	111.253	1.61036	1.37815e-06	7.91798e-06	Ortholog of A. nidulans FGSC A4 : AN7744, A. oryzae RIB40 : AO090701000920, Aspergillus wentii : Aspwe1_0023621 and Aspergillus sydowii : Aspsy1_0152961	N/A
AFUA_5G07950	618.781	156.587	1.98309	1.05459e-14	1.87199e-13	Ortholog(s) have role in meiotic recombination checkpoint, reciprocal meiotic recombination, regulation of linear element assembly and cytosol, linear element localization	N/A
AFUA_5G08070	949.05	460.277	1.04443	4.4566e-08	3.4379e-07	Ortholog of A. nidulans FGSC A4 : AN7732, A. niger CBS 513.88 : An03g04260, A. oryzae RIB40 : AO090701000723, Aspergillus wentii : Aspwe1_0272371 and Aspergillus sydowii : Aspsy1_0153174	N/A
AFUA_5G08140	1118.48	390.017	1.51986	1.08711e-20	3.3234e-19	Ortholog of A. nidulans FGSC A4 : AN7720, A. oryzae RIB40 : AO090701000731, Aspergillus wentii : Aspwe1_0023648, Aspergillus sydowii : Aspsy1_0032289 and Aspergillus terreus NIH2624 : ATET_08313	N/A
AFUA_5G08150	1244.42	449.242	1.46987	2.54985e-09	2.39851e-08	Ortholog(s) have role in secondary metabolite biosynthetic process	N/A
AFUA_5G08250	95.4502	34.7371	1.45558	1.37782e-05	6.33581e-05	Ortholog of Neosartorya fischeri NRRL 181 : NFIA_079040 and Aspergillus fumigatus A1163 : AFUB_055800	N/A
AFUA_5G08390	1549.64	3751.17	-1.27532	2.2708e-10	2.49083e-09	Response regulator, putative	ssk1
AFUA_5G08410	34.8023	86.9074	-1.31448	0.000140932	0.000511519	Ortholog(s) have role in cellular response to biotic stimulus, cellular response to starvation and filamentous growth of a population of unicellular organisms in response to biotic stimulus, more	N/A
AFUA_5G08580	1148.28	338.987	1.75957	7.85599e-28	4.11712e-26	Initiation-specific alpha-1,6-mannosyltransferase Och1, putative	och1
AFUA_5G08640	33436	11630.7	1.52349	3.42417e-29	1.90542e-27	Ortholog of A. nidulans FGSC A4 : AN10581, A. niger CBS 513.88 : An07g04900, Neosartorya fischeri NRRL 181 : NFIA_078640 and Aspergillus versicolor : Aspve1_0042746	N/A
AFUA_5G08650	10420.5	2459.11	2.08322	5.53696e-69	2.0376e-66	Has domain(s) with predicted hydrolase activity	N/A
AFUA_5G08730	947.909	150.109	2.65858	8.71384e-28	4.54266e-26	Ortholog of A. nidulans AN10592	N/A
AFUA_5G08740	1988.83	501.476	1.98792	1.19698e-31	7.41004e-30	Palmitoyltransferase pfa5, putative	pfa5
AFUA_5G08750	4875.9	1373.92	1.82744	5.46161e-42	5.94476e-40	Ortholog(s) have cell septum localization	N/A
AFUA_5G08760	199.479	41.5415	2.26433	3.51089e-09	3.23191e-08	Ortholog of Aspergillus fumigatus A1163 : AFUB_056290	N/A
AFUA_5G08810	2264.58	593.516	1.93168	1.68348e-20	5.05298e-19	Has domain(s) with predicted catalytic activity	N/A
AFUA_5G08820	2420.49	1200.43	1.01175	2.94634e-09	2.74281e-08	Ortholog of A. nidulans FGSC A4 : AN4696, A. niger CBS 513.88 : An07g04590, A. oryzae RIB40 : AO090020000448, Aspergillus wentii : Aspwe1_0023715 and Aspergillus sydowii : Aspsy1_0033180	N/A
AFUA_5G08880	78.9652	12.1706	2.69132	3.76466e-11	4.61497e-10	Ortholog of A. niger CBS 513.88 : An07g04500, A. oryzae RIB40 : AO090020000458, Aspergillus wentii : Aspwe1_0023721, Aspergillus sydowii : Aspsy1_0091333 and Aspergillus terreus NIH2624 : ATET_06578	N/A
AFUA_5G09010	1663.47	728.966	1.19024	2.62113e-09	2.45855e-08	Ortholog of A. nidulans FGSC A4 : AN4676, A. niger CBS 513.88 : An07g04120, A. oryzae RIB40 : AO090020000473, Aspergillus sydowii : Aspsy1_0059438 and Aspergillus terreus NIH2624 : ATET_06565	N/A
AFUA_5G09030	52.0735	10.9992	2.2417	4.62653e-08	3.55514e-07	Ortholog of Neosartorya fischeri NRRL 181 : NFIA_078270 and Aspergillus fumigatus A1163 : AFUB_056570	N/A
AFUA_5G09100	330.098	705.98	-1.09582	4.38698e-06	2.25847e-05	Putative mitogen activated protein kinase (MAPK)	mpkC
AFUA_5G09150	52.7956	175.246	-1.73223	2.90013e-09	2.70998e-08	Has domain(s) with predicted oxidoreductase activity and role in metabolic process	N/A
AFUA_5G09220	5061.83	2088.22	1.27743	5.30287e-19	1.41196e-17	Ortholog(s) have cytosol localization	N/A
AFUA_5G09410	947.112	374.508	1.339	1.40221e-17	3.23751e-16	Ortholog of Aspergillus fumigatus A1163 : AFUB_056950	N/A
AFUA_5G09440	552.373	22.9819	4.58032	5.83109e-44	7.36653e-42	Has domain(s) with predicted role in transmembrane transport and membrane localization	N/A
AFUA_5G09450	15848	4395.66	1.85019	6.63037e-24	2.62695e-22	Ortholog(s) have intracellular localization	N/A
AFUA_5G09470	248.525	21.884	3.49743	3.11657e-22	1.05718e-20	Has domain(s) with predicted role in transmembrane transport and integral component of membrane localization	N/A
AFUA_5G09480	4564.27	823.007	2.47122	5.87538e-44	7.36653e-42	Has domain(s) with predicted ATP binding, ATPase activity, nucleoside-triphosphatase activity, nucleotide binding activity	N/A
AFUA_5G09540	251.713	114.958	1.13136	3.65048e-09	3.35418e-08	Ortholog(s) have histone acetyltransferase activity (H3-K56 specific) activity, role in cellular response to DNA damage stimulus, chromatin silencing at centromere, histone H3-K56 acetylation and nucleus localization	N/A
AFUA_5G09570	776.27	289.159	1.42379	3.59411e-17	7.99993e-16	Ortholog of A. nidulans FGSC A4 : AN8804, A. niger CBS 513.88 : An07g03360, A. oryzae RIB40 : AO090020000584, Aspergillus wentii : Aspwe1_0035346 and Aspergillus sydowii : Aspsy1_0049430	N/A
AFUA_5G09630	6902.88	1172.47	2.55747	8.96464e-52	1.58562e-49	Ortholog(s) have Golgi apparatus localization	N/A
AFUA_5G09780	227.322	82.8425	1.45646	1.53043e-06	8.70203e-06	Has domain(s) with predicted role in transmembrane transport and integral component of membrane localization	N/A
AFUA_5G09790	88.4983	32.9131	1.42198	2.17699e-05	9.6092e-05	Ortholog of A. nidulans FGSC A4 : AN8528, AN12291, A. niger CBS 513.88 : An15g05030, A. oryzae RIB40 : AO090010000330 and Aspergillus wentii : Aspwe1_0054537, Aspwe1_0170434	N/A
AFUA_5G09860	1492.66	3120.76	-1.06413	7.41994e-13	1.11694e-11	Putative esterase	N/A
AFUA_5G09870	49.0663	101.42	-1.0511	0.0012988	0.00376487	Ortholog of Aspergillus fumigatus A1163 : AFUB_057430	N/A
AFUA_5G09900	36.6695	10.7278	1.78051	0.00132279	0.00382426	Has domain(s) with predicted role in response to stress and integral component of membrane localization	N/A
AFUA_5G10010	11951.3	24902.5	-1.05915	2.94735e-08	2.36385e-07	Putative glycosylphosphatidylinositol (GPI)-linked protein	N/A
AFUA_5G10060	14.5696	1.83335	3.00311	0.00281626	0.00746856	Has domain(s) with predicted heme binding, oxidoreductase activity and role in oxidation-reduction process	N/A
AFUA_5G10090	29.389	71.3381	-1.27945	0.00375595	0.00968063	Ortholog of Neosartorya fischeri NRRL 181 : NFIA_093670, Aspergillus fumigatus A1163 : AFUB_057690 and Aspergillus aculeatus ATCC16872 : Aacu16872_048392	N/A
AFUA_5G10130	9.30409	0.514654	4.18028	0.00172103	0.00481413	Putative bZIP transcription factor	N/A
AFUA_5G10280	72.882	178.627	-1.29318	0.0026684	0.00712989	Has domain(s) with predicted coenzyme binding, oxidoreductase activity, acting on the CH-OH group of donors, NAD or NADP as acceptor, phosphogluconate dehydrogenase (decarboxylating) activity	N/A
AFUA_5G10420	3020.74	910.441	1.73015	8.99122e-14	1.4843e-12	Has domain(s) with predicted electron carrier activity, heme binding, metal ion binding, molybdenum ion binding, oxidoreductase activity and role in nitrate assimilation, oxidation-reduction process	N/A
AFUA_5G10530	328.775	93.8455	1.80793	6.78914e-17	1.46188e-15	Rhamnogalacturonase A, putative	rhgB
AFUA_5G10590	8156	3774.13	1.11178	2.48233e-13	3.95933e-12	Ortholog(s) have plasma membrane localization	N/A
AFUA_5G10800	412.008	165.081	1.31907	3.60932e-12	5.03526e-11	Has domain(s) with predicted nucleic acid binding activity	N/A
AFUA_5G10830	1990.96	792.082	1.32998	5.59081e-19	1.48067e-17	Ortholog(s) have U2-type spliceosomal complex localization	N/A
AFUA_5G10870	73.6419	6.47257	3.51304	6.36607e-10	6.45404e-09	Ortholog of Neosartorya fischeri NRRL 181 : NFIA_076370, Aspergillus fumigatus A1163 : AFUB_058460 and Aspergillus clavatus NRRL 1 : ACLA_013670	N/A
AFUA_5G10930	1234.25	533.95	1.20887	4.45058e-07	2.8459e-06	Ortholog(s) have extracellular region localization	N/A
AFUA_5G11100	1622.24	6896.9	-2.08796	4.18217e-16	8.54112e-15	Ortholog(s) have role in inositol metabolic process and cytosol, nuclear envelope localization	N/A
AFUA_5G11110	1327.65	3468.31	-1.38522	9.40432e-08	6.83919e-07	Ortholog(s) have 8-oxo-dGDP phosphatase activity, thiamine diphosphokinase activity, role in thiamine biosynthetic process and cytosol localization	N/A
AFUA_5G11250	300.808	756.065	-1.33016	0.000149284	0.000538675	Ortholog of A. oryzae RIB40 : AO090026000720, Aspergillus glaucus : Aspgl1_0052593, Aspergillus flavus NRRL 3357 : AFL2T_06595 and Neosartorya fischeri NRRL 181 : NFIA_076020	N/A
AFUA_5G11280	148.915	60.8564	1.29027	7.38241e-06	3.61457e-05	Ortholog of A. nidulans FGSC A4 : AN10025, A. niger CBS 513.88 : An01g02420, A. oryzae RIB40 : AO090026000715, Neosartorya fischeri NRRL 181 : NFIA_075990 and Aspergillus clavatus NRRL 1 : ACLA_014360	N/A
AFUA_5G11350	1158.72	514.972	1.17034	1.7044e-12	2.48632e-11	kinetochore protein nuf2, putative	nuf2
AFUA_5G11510	74.585	23.3991	1.66964	0.000173713	0.000616493	Ortholog of A. niger CBS 513.88 : An18g03270, Neosartorya fischeri NRRL 181 : NFIA_075760, Aspergillus clavatus NRRL 1 : ACLA_014580 and Aspergillus niger ATCC 1015 : 42799-mRNA	N/A
AFUA_5G11600	368.511	935.176	-1.34342	1.16722e-07	8.28766e-07	Ortholog(s) have role in cellular protein localization, mitotic actomyosin contractile ring assembly and actomyosin contractile ring, cytosol, nucleus, polysome localization	N/A
AFUA_5G11680	661.297	252.432	1.38986	3.83997e-15	7.12264e-14	protein of unknown function	N/A
AFUA_5G11880	95.7692	204.402	-1.09576	0.000468454	0.00150651	Has domain(s) with predicted ATP binding, ligase activity, forming carbon-nitrogen bonds activity, role in tRNA processing and cytoplasm localization	N/A
AFUA_5G11960	174.798	46.4215	1.90905	2.82359e-13	4.47483e-12	Ortholog of A. niger CBS 513.88 : An18g02410, A. oryzae RIB40 : AO090120000315, Aspergillus terreus NIH2624 : ATET_02079 and Aspergillus carbonarius ITEM 5010 : Acar5010_505818	N/A
AFUA_5G12035	579.938	137.17	2.07965	1.07248e-21	3.46024e-20	Ortholog of A. nidulans FGSC A4 : AN7644, A. fumigatus Af293 : Afu2g00625, A. niger CBS 513.88 : An18g06380 and A. oryzae RIB40 : AO090012000357, AO090001000307	N/A
AFUA_5G12050	2420.95	1151.45	1.07206	3.00914e-08	2.40173e-07	Ortholog(s) have role in DNA recombination, double-strand break repair via nonhomologous end joining and DNA ligase IV complex, nuclear chromatin, nucleolus localization	N/A
AFUA_5G12170	2748.64	590.323	2.21947	1.52852e-35	1.14697e-33	Ortholog of A. nidulans FGSC A4 : AN0085, A. niger CBS 513.88 : An18g02150, A. oryzae RIB40 : AO090120000334, Aspergillus wentii : Aspwe1_0026669 and Aspergillus sydowii : Aspsy1_0040526	N/A
AFUA_5G12360	571.696	1281.95	-1.16533	2.62128e-18	6.5565e-17	Ortholog(s) have isopropylmalate transmembrane transporter activity, malonate(1-) transmembrane transporter activity, oxaloacetate transmembrane transporter activity, sulfate transmembrane transporter activity	N/A
AFUA_5G12390	3147.86	1489.59	1.07943	4.66324e-18	1.13209e-16	Ortholog(s) have cytoplasm localization	N/A
AFUA_5G12400	758.463	234.479	1.69338	3.55513e-13	5.57176e-12	Ortholog(s) have role in invasive growth in response to glucose limitation, protein urmylation, pseudohyphal growth, tRNA wobble position uridine thiolation and cytosolic tRNA wobble base thiouridylase complex, nucleus localization	N/A
AFUA_5G12410	4845.98	462.087	3.38989	1.64034e-131	2.70793e-128	Ortholog of S. cerevisiae : YLR326W, A. nidulans FGSC A4 : AN0061, A. oryzae RIB40 : AO090120000361, Aspergillus wentii : Aspwe1_0026696 and Aspergillus sydowii : Aspsy1_0103462	N/A
AFUA_5G12420	8155.41	2051.45	1.99102	2.89265e-33	2.01773e-31	Ortholog(s) have cytoplasmic mRNA processing body localization	N/A
AFUA_5G12440	1237.81	554.532	1.15872	1.80959e-14	3.15564e-13	Ortholog(s) have nucleolus localization	N/A
AFUA_5G12450	47.4791	9.11339	2.38921	3.8524e-06	2.01149e-05	Ortholog of A. nidulans FGSC A4 : AN12269, A. niger CBS 513.88 : An14g06770, A. oryzae RIB40 : AO090120000369, Aspergillus wentii : Aspwe1_0447955 and Aspergillus sydowii : Aspsy1_0596345	N/A
AFUA_5G12470	73.1709	151.814	-1.05401	0.00137911	0.00397096	Has domain(s) with predicted iron ion binding, oxidoreductase activity, oxidoreductase activity, acting on paired donors, with incorporation or reduction of molecular oxygen and 2-oxoglutarate as one donor, more	N/A
AFUA_5G12490	52.2062	20.0682	1.37511	0.00036629	0.00120776	Ortholog(s) have endoplasmic reticulum localization	N/A
AFUA_5G12580	2696.54	733.573	1.87829	3.08032e-26	1.39957e-24	Has domain(s) with predicted GTP binding, GTPase activity	N/A
AFUA_5G12590	6906.57	1427.82	2.27422	1.03073e-32	6.94517e-31	Ortholog of Neosartorya fischeri NRRL 181 : NFIA_074620, Aspergillus wentii : Aspwe1_0170797, Aspergillus fumigatus A1163 : AFUB_060250 and Aspergillus clavatus NRRL 1 : ACLA_015640	N/A
AFUA_5G12630	813.269	358.157	1.18347	8.00632e-11	9.32971e-10	Has domain(s) with predicted zinc ion binding activity	N/A
AFUA_5G12710	36.2276	10.8117	1.73762	0.00146365	0.00418638	SET domain protein	N/A
AFUA_5G12750	209.035	97.4122	1.10194	4.56687e-06	2.34377e-05	hypothetical protein	N/A
AFUA_5G12980	286.745	29.4772	3.28631	1.32394e-23	5.02436e-22	Ortholog of Aspergillus glaucus : Aspgl1_0105053 and Aspergillus fumigatus A1163 : AFUB_060700	N/A
AFUA_5G13100	16671.6	6301.81	1.40357	2.15594e-11	2.7448e-10	Ortholog of A. nidulans FGSC A4 : AN6856, A. niger CBS 513.88 : An14g06050, A. oryzae RIB40 : AO090120000435, Aspergillus wentii : Aspwe1_0107169 and Aspergillus sydowii : Aspsy1_0040420	N/A
AFUA_5G13180	107.976	236.286	-1.12912	0.00338037	0.00883212	Putative agmatinase, phoB-regulated	N/A
AFUA_5G13230	3661.86	1261.71	1.53735	2.81983e-24	1.1494e-22	Transporter MCH1, putative	mch1
AFUA_5G13250	94.2861	45.6942	1.04742	0.0025816	0.00692411	Ortholog of A. nidulans FGSC A4 : AN6885, A. niger CBS 513.88 : An14g04640, A. oryzae RIB40 : AO090120000468, Aspergillus sydowii : Aspsy1_0054799 and Aspergillus terreus NIH2624 : ATET_06186	N/A
AFUA_5G13260	73.8141	34.3176	1.11137	0.00187367	0.00520289	Ortholog of Aspergillus fumigatus A1163 : AFUB_060970	N/A
AFUA_5G13270	1464.34	662.087	1.14518	1.69875e-09	1.6336e-08	pH-response regulator protein	palH
AFUA_5G13340	2796.89	1176.05	1.25005	5.10887e-29	2.79577e-27	Protein phosphatase 2C, putative	ptcG
AFUA_5G13440	378.936	97.0873	1.96413	3.96104e-08	3.08444e-07	protein of unknown function	N/A
AFUA_5G13500	1897.47	808.79	1.23023	7.26028e-15	1.31468e-13	Has domain(s) with predicted zinc ion binding activity	N/A
AFUA_5G13620	475.484	196.243	1.27637	7.63239e-10	7.6828e-09	Ortholog(s) have ubiquitin-specific protease activity, role in protein deubiquitination and endoplasmic reticulum localization	N/A
AFUA_5G13760	49.3848	6.15222	3.02322	3.30319e-05	0.000140663	protein of unknown function	N/A
AFUA_5G13780	690.692	127.285	2.43966	5.28851e-11	6.33407e-10	Ortholog of A. nidulans FGSC A4 : AN5292, AN7640, A. fumigatus Af293 : Afu5g12490, A. niger CBS 513.88 : An14g06730 and A. oryzae RIB40 : AO090120000374, AO090020000661	N/A
AFUA_5G13890	1140.46	508.86	1.16391	2.21857e-15	4.22594e-14	Ortholog(s) have role in asexual sporulation resulting in formation of a cellular spore, cellular response to pH, endosome organization, hyphal growth and intralumenal vesicle formation, more	N/A
AFUA_5G14010	654.097	122.724	2.41267	1.04764e-25	4.69542e-24	Ortholog(s) have role in snoRNA metabolic process and cytoplasm, nucleus localization	N/A
AFUA_5G14030	65.2295	21.09	1.63112	0.000122039	0.0004487	Concanavalin A-like lectin/glucanase superfamily protein, putative	eng8
AFUA_5G14080	146.552	69.2189	1.08403	7.84491e-05	0.000302349	Ortholog of A. nidulans FGSC A4 : AN2640, A. niger CBS 513.88 : An12g05640, Neosartorya fischeri NRRL 181 : NFIA_072900 and Aspergillus versicolor : Aspve1_0040725	N/A
AFUA_5G14150	27.8572	7.33486	1.9353	0.00206258	0.00567496	Has domain(s) with predicted triglyceride lipase activity and role in lipid catabolic process	N/A
AFUA_5G14160	2646.19	432.894	2.61203	3.05821e-43	3.64958e-41	Ortholog of Aspergillus fumigatus A1163 : AFUB_061850	N/A
AFUA_5G14170	325.269	49.5956	2.71039	5.07559e-24	2.01903e-22	Ortholog of Aspergillus fumigatus A1163 : AFUB_061860	N/A
AFUA_5G14180	2733.23	428.275	2.67457	3.10644e-51	5.39813e-49	Ortholog of A. nidulans FGSC A4 : AN7186, A. niger CBS 513.88 : An14g05580, A. oryzae RIB40 : AO090001000217, Aspergillus wentii : Aspwe1_0179974 and Aspergillus sydowii : Aspsy1_0026595	N/A
AFUA_5G14190	106.745	16.1615	2.72497	2.86802e-08	2.30208e-07	Beta gluconase	N/A
AFUA_5G14200	2078.35	797.411	1.38193	8.36197e-10	8.39163e-09	Ortholog of A. nidulans FGSC A4 : AN0196, A. fumigatus Af293 : Afu6g13810, Afu7g05110, Afu8g01720, A. niger CBS 513.88 : An13g02610, An15g02090, An04g09640 and A. oryzae RIB40 : AO090003001444	N/A
AFUA_5G14220	358.145	102.652	1.80397	7.67742e-11	9.01005e-10	Ortholog of Aspergillus fumigatus A1163 : AFUB_061920	N/A
AFUA_5G14490	117.045	250.959	-1.09946	4.303e-06	2.21948e-05	Has domain(s) with predicted role in transmembrane transport and integral component of membrane localization	N/A
AFUA_5G14510	566.032	1417.74	-1.32501	2.51138e-06	1.36378e-05	Ortholog of A. niger CBS 513.88 : An06g02470, Aspergillus brasiliensis : Aspbr1_0060254, Neosartorya fischeri NRRL 181 : NFIA_072450 and Aspergillus fumigatus A1163 : AFUB_062190	N/A
AFUA_5G14570	13.7513	2.24228	2.60109	0.00314024	0.00825918	Ortholog of A. nidulans FGSC A4 : AN3322, Neosartorya fischeri NRRL 181 : NFIA_072390 and Aspergillus fumigatus A1163 : AFUB_062250	N/A
AFUA_5G14582	20.8545	4.86986	2.09807	0.0024917	0.00670114	Has domain(s) with predicted catalytic activity and role in nucleoside metabolic process	N/A
AFUA_5G14660	2859.65	6970.17	-1.28547	1.20162e-10	1.37278e-09	Ortholog of A. nidulans FGSC A4 : AN3345, AN3347, A. fumigatus Af293 : Afu5g00710, A. niger CBS 513.88 : An16g06090, An12g10000/gabA and A. oryzae RIB40 : AO090166000026, AO090005000509, AO090005001081	N/A
AFUA_5G14690	2123.92	1017.11	1.06222	1.65953e-05	7.50233e-05	Has domain(s) with predicted ATP adenylyltransferase activity	N/A
AFUA_5G14700	84.1508	22.0616	1.92997	2.62541e-06	1.41792e-05	Ortholog of Aspergillus fumigatus A1163 : AFUB_062370	N/A
AFUA_5G14710	543.215	102.364	2.40728	5.85474e-14	9.82901e-13	Ortholog of Neosartorya fischeri NRRL 181 : NFIA_072270, Aspergillus versicolor : Aspve1_0129744, Aspergillus fumigatus A1163 : AFUB_062380 and Aspergillus clavatus NRRL 1 : ACLA_017450	N/A
AFUA_5G14770	948.428	1898.93	-1.00148	8.3657e-14	1.39031e-12	Has domain(s) with predicted oxidoreductase activity, pyrroline-5-carboxylate reductase activity and role in oxidation-reduction process, proline biosynthetic process	N/A
AFUA_5G14890	2067.7	505.764	2.03178	2.93209e-14	5.03333e-13	Ortholog of A. nidulans FGSC A4 : AN4143, AN12170, A. fumigatus Af293 : Afu1g00760, Aspergillus wentii : Aspwe1_0177868, Aspwe1_0403846 and Aspergillus niger ATCC 1015 : 41666-mRNA	N/A
AFUA_5G14910	23.6531	3.60599	2.71945	0.00107415	0.00317027	Collagen-like protein CgnA	cgnA
AFUA_6G00180	58.6961	255.21	-2.12114	1.88057e-07	1.29535e-06	Fibrinogen-binding protein of unknown function	N/A
AFUA_6G00200	44.0363	92.1051	-1.06462	0.000366955	0.0012095	Has domain(s) with predicted DNA binding, RNA polymerase II transcription factor activity, sequence-specific DNA binding, zinc ion binding activity and role in regulation of transcription, DNA-templated, transcription, DNA-templated	N/A
AFUA_6G00310	160.177	374.932	-1.22736	1.37995e-07	9.68018e-07	Putative serine carboxypeptidase	cpdS
AFUA_6G00412	177.602	58.6692	1.59731	9.10742e-05	0.000345496	Ortholog of Aspergillus fumigatus A1163 : AFUB_097110	N/A
AFUA_6G00450	74.4824	5.41488	3.78495	1.02963e-10	1.18725e-09	Type B feruloyl esterase, putative	faeB-1
AFUA_6G00480	82.0217	23.1054	1.8323	1.25016e-05	5.80263e-05	Ortholog of Aspergillus fumigatus A1163 : AFUB_097040	N/A
AFUA_6G00500	390.31	190.225	1.03691	2.42064e-11	3.05822e-10	Putative chitosanase	N/A
AFUA_6G00520	2192.33	644.799	1.76542	1.73677e-13	2.79264e-12	Ortholog of A. nidulans FGSC A4 : AN11144, AN8627, AN11697, A. fumigatus Af293 : Afu8g07260, A. niger CBS 513.88 : An09g01560, An12g10160 and A. oryzae RIB40 : AO090003001375, AO090701000504, AO090102000039	N/A
AFUA_6G00620	942.324	2577.64	-1.45222	9.2763e-14	1.52882e-12	Putative GPI-anchored protein	N/A
AFUA_6G00630	808.182	1975.76	-1.29015	1.77123e-12	2.56832e-11	Major facilitator superfamily (MFS) transporter	N/A
AFUA_6G00740	108.765	368.425	-1.76102	2.89281e-05	0.000124309	Has domain(s) with predicted iron ion binding, oxidoreductase activity and role in fatty acid biosynthetic process, oxidation-reduction process	N/A
AFUA_6G00750	238.321	505.537	-1.08474	4.9133e-05	0.000199207	Putative pyruvate decarboxylase	pdcB
AFUA_6G01840	128.174	293.73	-1.19684	3.14511e-07	2.0782e-06	Has domain(s) with predicted DNA binding, RNA polymerase II transcription factor activity, sequence-specific DNA binding, zinc ion binding activity and role in regulation of transcription, DNA-templated, transcription, DNA-templated	N/A
AFUA_6G01910	467.644	993.804	-1.08842	1.4277e-12	2.10124e-11	Has domain(s) with predicted nucleic acid binding activity	N/A
AFUA_6G01930	338.197	144.851	1.22352	1.2212e-08	1.03297e-07	Has domain(s) with predicted role in transmembrane transport and integral component of membrane localization	N/A
AFUA_6G01960	226.439	490.059	-1.11563	7.46944e-08	5.52951e-07	Has domain(s) with predicted RNA polymerase II transcription factor activity, sequence-specific DNA binding, zinc ion binding activity, role in regulation of transcription, DNA-templated and nucleus localization	N/A
AFUA_6G02000	146.57	328.399	-1.1647	5.81568e-05	0.000231064	Ortholog(s) have Golgi apparatus localization	N/A
AFUA_6G02010	2623.88	5676.23	-1.11333	4.30451e-06	2.21948e-05	Secreted protein of unknown function	N/A
AFUA_6G02130	2190.95	4655.06	-1.08729	4.76531e-10	4.95282e-09	Ortholog(s) have Rab GTPase binding, Rab geranylgeranyltransferase activity and role in ER to Golgi vesicle-mediated transport, activation of GTPase activity, protein geranylgeranylation, protein targeting to membrane	N/A
AFUA_6G02180	402.51	826.845	-1.03909	1.62453e-09	1.56985e-08	Ortholog of A. nidulans FGSC A4 : AN8684/ngn24, A. niger CBS 513.88 : An12g08660, A. oryzae RIB40 : AO090120000103, Aspergillus wentii : Aspwe1_0035741 and Aspergillus sydowii : Aspsy1_0097118	N/A
AFUA_6G02220	4821.86	2204.42	1.12921	3.94511e-05	0.000164402	Major facilitator superfamily (MFS) toxin efflux pump	N/A
AFUA_6G02230	16801.4	7031.55	1.2567	9.47199e-22	3.07607e-20	Putative glucokinase	glkA
AFUA_6G02400	246.343	91.4418	1.42796	5.1138e-07	3.23037e-06	Ortholog of A. nidulans FGSC A4 : AN3237, AN11103, A. niger CBS 513.88 : An09g03170, An12g08350, A. oryzae RIB40 : AO090023000655, AO090120000127 and Aspergillus wentii : Aspwe1_0148280	N/A
AFUA_6G02430	193.236	72.898	1.40676	8.13376e-06	3.95313e-05	Ortholog of A. nidulans FGSC A4 : AN8703, A. niger CBS 513.88 : An12g07820, Aspergillus glaucus : Aspgl1_0057388, Neosartorya fischeri NRRL 181 : NFIA_048690 and Aspergillus wentii : Aspwe1_0313741	N/A
AFUA_6G02490	1502.16	701.366	1.09855	6.57335e-09	5.84987e-08	Has domain(s) with predicted catalytic activity, pyridoxal phosphate binding, transaminase activity and role in biosynthetic process, cellular amino acid metabolic process	N/A
AFUA_6G02560	673.145	309.859	1.11956	5.40039e-10	5.5431e-09	Putative alpha-galactosidase	N/A
AFUA_6G02580	77.4454	8.71581	3.15179	1.19455e-08	1.01345e-07	Ortholog of A. nidulans FGSC A4 : AN3528, AN7149, A. fumigatus Af293 : Afu4g03620, A. niger CBS 513.88 : An14g01630, An04g09610 and A. oryzae RIB40 : AO090113000188, AO090011000275, AO090023000922	N/A
AFUA_6G02680	1162.13	572.475	1.02147	1.99835e-08	1.64263e-07	Ortholog(s) have cytosol, ubiquitin ligase complex localization	N/A
AFUA_6G02690	758.431	369.005	1.03948	3.09878e-06	1.65196e-05	C2H2 finger domain-containing protein	mtfA
AFUA_6G02930	5508.69	1092.13	2.33433	3.52461e-41	3.7539e-39	Ortholog of A. nidulans AN8766	N/A
AFUA_6G02940	2161.18	808.217	1.41883	2.73164e-28	1.45467e-26	Ortholog of A. nidulans FGSC A4 : AN8765, A. niger CBS 513.88 : An12g07540, A. oryzae RIB40 : AO090026000788, Aspergillus wentii : Aspwe1_0148382 and Aspergillus sydowii : Aspsy1_0060048	N/A
AFUA_6G02980	42.9939	15.705	1.45589	0.001319	0.00381673	Ortholog(s) have polygalacturonase activity and role in pectin catabolic process	N/A
AFUA_6G02990	34.0872	2.85042	3.59383	2.5575e-07	1.71859e-06	Has domain(s) with predicted oxidoreductase activity and role in metabolic process	N/A
AFUA_6G03025	47.8471	6.59066	2.856	7.0728e-06	3.475e-05	Ortholog of A. nidulans FGSC A4 : AN1656, Neosartorya fischeri NRRL 181 : NFIA_049360, Aspergillus wentii : Aspwe1_0175985, Aspergillus versicolor : Aspve1_0037520 and Aspergillus zonatus : Aspzo1_0144926	N/A
AFUA_6G03060	8826.46	3948.86	1.16039	5.22764e-06	2.64587e-05	Putative major facilitator superfamily (MFS) monosaccharide transporter	N/A
AFUA_6G03080	3188.25	53.1665	5.90789	9.59454e-143	1.90068e-139	Putative MDR1 family ABC transporter	N/A
AFUA_6G03090	590.46	112.55	2.39061	6.67432e-15	1.21748e-13	Has domain(s) with predicted electron carrier activity, heme binding, iron ion binding, monooxygenase activity, oxidoreductase activity and acting on paired donors, more	N/A
AFUA_6G03460	514.971	1980.54	-1.94347	0.000150256	0.000541984	Fumipyrrole biosynthesis protein C	fmpC
AFUA_6G03470	1000.21	2682.07	-1.4231	0.0016949	0.00475427	ABC transporter fmpD	fmpD
AFUA_6G03500	112.708	233.384	-1.05305	1.23577e-06	7.15388e-06	Ortholog of A. nidulans FGSC A4 : AN9017, Neosartorya fischeri NRRL 181 : NFIA_049990 and Aspergillus fumigatus A1163 : AFUB_094790	N/A
AFUA_6G03580	1944.21	618.331	1.65246	2.9398e-09	2.7393e-08	Ortholog(s) have ATP binding, ATPase activity, mRNA binding activity and role in poly(A)+ mRNA export from nucleus, ribosomal small subunit biogenesis	N/A
AFUA_6G03670	2262.9	4860.6	-1.10305	3.3596e-12	4.72012e-11	Ortholog(s) have biotin synthase activity, role in biotin biosynthetic process and mitochondrion localization	N/A
AFUA_6G03680	8976.73	2252.76	1.9945	3.36922e-12	4.72692e-11	protein of unknown function	N/A
AFUA_6G03760	2512.06	836.994	1.58595	2.98718e-18	7.37855e-17	Has domain(s) with predicted catalytic activity and role in DNA repair, base-excision repair	N/A
AFUA_6G03780	2677.57	693.057	1.95003	8.5845e-25	3.58774e-23	Ortholog of A. nidulans FGSC A4 : AN6634, A. niger CBS 513.88 : An03g03510, A. oryzae RIB40 : AO090701000171, Aspergillus wentii : Aspwe1_0048626 and Aspergillus sydowii : Aspsy1_0157274	N/A
AFUA_6G03790	35331.6	7437.98	2.24799	4.55761e-22	1.51487e-20	protein of unknown function	N/A
AFUA_6G03800	342.707	99.5321	1.78359	1.37814e-16	2.89205e-15	Ortholog of A. nidulans FGSC A4 : AN2183, A. niger CBS 513.88 : An15g01720, A. oryzae RIB40 : AO090701000169, Aspergillus wentii : Aspwe1_0035996 and Aspergillus sydowii : Aspsy1_0084971	N/A
AFUA_6G03860	2420.25	755.669	1.67943	1.03689e-19	2.9344e-18	Putative major facilitator superfamily (MFS) transporter	N/A
AFUA_6G03900	682.724	240.25	1.50622	1.83155e-09	1.7579e-08	Ortholog of A. nidulans FGSC A4 : AN6625, A. niger CBS 513.88 : An15g01620, A. oryzae RIB40 : AO090701000157, Aspergillus wentii : Aspwe1_0024331 and Aspergillus sydowii : Aspsy1_0092034	N/A
AFUA_6G03920	104.549	35.3984	1.56459	8.75932e-06	4.23431e-05	Putative iron-sulfur cluster-binding protein	N/A
AFUA_6G03930	1034.61	397.048	1.38157	3.63738e-11	4.46447e-10	Has domain(s) with predicted 2 iron, 2 sulfur cluster binding, iron ion binding, oxidoreductase activity, acting on paired donors, with incorporation or reduction of molecular oxygen and NAD(P)H as one donor, more	N/A
AFUA_6G03950	3023.28	1116.26	1.43737	1.01799e-27	5.22446e-26	Ortholog(s) have role in endocytosis, retrograde vesicle-mediated transport, Golgi to ER, vacuole organization and COPI-coated vesicle, Golgi membrane, endosome localization	N/A
AFUA_6G04050	931.983	364.39	1.35508	1.59146e-17	3.6405e-16	Cell division cycle protein 123, putative	cdc123
AFUA_6G04070	1034.49	420.664	1.29823	8.69723e-09	7.56331e-08	Ortholog of A. nidulans FGSC A4 : AN6597, A. niger CBS 513.88 : An15g01310, A. oryzae RIB40 : AO090701000131, Aspergillus wentii : Aspwe1_0036042 and Aspergillus sydowii : Aspsy1_0125916	N/A
AFUA_6G04220	2498.51	1199.53	1.05874	2.49939e-11	3.15369e-10	Ortholog(s) have role in retrograde transport, endosome to Golgi and cytosol, late endosome, nucleus localization	N/A
AFUA_6G04370	46.5931	12.4266	1.90309	0.00361318	0.0093516	Ortholog of A. fumigatus Af293 : Afu4g03550, A. niger CBS 513.88 : An01g09070, An07g06910, An12g07420, An01g10470, An09g04030 and A. oryzae RIB40 : AO090010000022, AO090005000964	N/A
AFUA_6G04480	119.83	52.2996	1.20123	3.29661e-05	0.000140443	Predicted DDE1 transposon-related ORF	N/A
AFUA_6G04495	59.8898	26.9236	1.15418	0.0021786	0.0059495	protein of unknown function	N/A
AFUA_6G04580	1185.76	431.372	1.45813	2.63662e-16	5.46354e-15	Ortholog of A. nidulans FGSC A4 : AN6562, A. niger CBS 513.88 : An15g00740, A. oryzae RIB40 : AO090701000088, Aspergillus wentii : Aspwe1_0036108 and Aspergillus sydowii : Aspsy1_0051771	N/A
AFUA_6G04590	156.249	332.608	-1.08748	1.24667e-05	5.78915e-05	rRNA biogenesis protein rrp36, putative	rrp36
AFUA_6G04670	1629.19	480.744	1.76065	2.41201e-32	1.57178e-30	Degradation in the endoplasmic reticulum protein 1, putative	derA
AFUA_6G04680	9300.23	2038.52	2.18968	8.50387e-68	2.90451e-65	GDP-mannose:inositol-phosphorylceramide (MIPC) transferase	mitA
AFUA_6G04690	195.163	84.9918	1.19636	1.24335e-05	5.77738e-05	Ortholog(s) have extracellular region localization	N/A
AFUA_6G04710	4863.83	941.465	2.36884	7.55031e-48	1.15055e-45	Has domain(s) with predicted phospholipid binding activity	N/A
AFUA_6G04750	2625.43	10553.9	-2.00715	5.6018e-13	8.57586e-12	Hsp70 nucleotide exchange factor fes1, putative	fes1
AFUA_6G04920	15017.4	41625.1	-1.47083	0.000934147	0.00280726	Putative NAD-dependent formate dehydrogenase	fdh
AFUA_6G05140	3446.59	7587.57	-1.13845	1.78041e-12	2.57445e-11	Sterol delta 5,6-desaturase ERG3, putative	erg3A
AFUA_6G06328	441.705	135.404	1.70448	3.80086e-13	5.9381e-12	Ortholog of A. nidulans FGSC A4 : AN5796, Aspergillus wentii : Aspwe1_0107312, Aspergillus sydowii : Aspsy1_0056900 and Aspergillus terreus NIH2624 : ATET_07402	N/A
AFUA_6G06445	2140.41	987.916	1.11524	3.04206e-20	8.88839e-19	Has domain(s) with predicted role in regulation of transcription, DNA-templated	N/A
AFUA_6G06470	10200.5	50048.4	-2.29468	1.03341e-18	2.6866e-17	Putative integral plasma membrane heat shock protein	hsp30
AFUA_6G06480	496.146	221.982	1.16081	7.13981e-06	3.50098e-05	Ortholog of A. nidulans FGSC A4 : AN5780, A. niger CBS 513.88 : An18g06640, Aspergillus wentii : Aspwe1_0177889, Aspergillus versicolor : Aspve1_0053552 and Aspergillus clavatus NRRL 1 : ACLA_088250	N/A
AFUA_6G06590	5441.25	1673.09	1.70148	1.65113e-54	3.27088e-52	Ortholog(s) have endoplasmic reticulum localization	N/A
AFUA_6G06600	572.388	210.032	1.44571	2.30511e-09	2.17864e-08	Ortholog of A. nidulans FGSC A4 : AN5771, A. oryzae RIB40 : AO090003000035, Aspergillus wentii : Aspwe1_0107421 and Aspergillus sydowii : Aspsy1_0030191	N/A
AFUA_6G06690	357.688	719.481	-1.00773	8.37334e-06	4.06559e-05	Ortholog of A. nidulans FGSC A4 : AN5762, A. niger CBS 513.88 : An18g06360, A. oryzae RIB40 : AO090003000045, Aspergillus wentii : Aspwe1_0170251 and Aspergillus sydowii : Aspsy1_0088255	N/A
AFUA_6G06730	131.197	57.8531	1.18054	2.12309e-05	9.38805e-05	Has domain(s) with predicted role in transmembrane transport and integral component of membrane localization	N/A
AFUA_6G06770	30064.7	63723.6	-1.08375	1.12435e-11	1.49085e-10	Putative enolase	aspf22
AFUA_6G06990	1329.82	644.314	1.04523	7.6633e-07	4.6682e-06	Ortholog(s) have cyclin-dependent protein serine/threonine kinase inhibitor activity	N/A
AFUA_6G07000	10363.4	2532.53	2.03286	1.92913e-24	7.92866e-23	Ortholog of A. nidulans FGSC A4 : AN5172, A. fumigatus Af293 : Afu4g09700, A. niger CBS 513.88 : An04g07430, A. oryzae RIB40 : AO090012000946, AO090003001270 and Aspergillus wentii : Aspwe1_0166832	N/A
AFUA_6G07020	4754.91	894.027	2.41103	5.51175e-06	2.77697e-05	SAM and PH domain protein	N/A
AFUA_6G07030	262.525	29.7428	3.14334	1.95313e-17	4.42694e-16	Putative NACHT-Ankyrin domain protein	N/A
AFUA_6G07040	68.2837	138.565	-1.02057	3.38239e-05	0.000143665	Autophagy protein 5, putative	atg5
AFUA_6G07070	696.448	115.707	2.58951	1.53917e-36	1.30303e-34	Putative cellulose 1,4-beta-cellobiosidase	cbhA
AFUA_6G07090	593.911	144.898	2.03434	1.34196e-19	3.71288e-18	Putative maleylacetate reductase	N/A
AFUA_6G07130	312.953	69.2619	2.17167	8.16186e-17	1.75365e-15	Has domain(s) with predicted RNA polymerase II transcription factor activity, sequence-specific DNA binding, zinc ion binding activity, role in regulation of transcription, DNA-templated and nucleus localization	N/A
AFUA_6G07140	752.563	205.092	1.87509	9.50543e-27	4.5265e-25	Ortholog of A. nidulans FGSC A4 : AN2189, A. oryzae RIB40 : AO090012000935, Neosartorya fischeri NRRL 181 : NFIA_052790, Aspergillus wentii : Aspwe1_0518709 and Aspergillus versicolor : Aspve1_0025940	N/A
AFUA_6G07190	26.0992	92.5709	-1.82665	4.23236e-06	2.18569e-05	Ortholog of A. nidulans FGSC A4 : AN9194/cetL, A. fumigatus Af293 : Afu6g09960, A. niger CBS 513.88 : An12g05250, A. oryzae RIB40 : AO090005000004 and Aspergillus wentii : Aspwe1_0033326, Aspwe1_0054891	N/A
AFUA_6G07200	568.168	202.085	1.4913	6.92815e-08	5.16353e-07	Ortholog of A. nidulans FGSC A4 : AN5149, A. niger CBS 513.88 : An07g09260, A. oryzae RIB40 : AO090005001581, Aspergillus wentii : Aspwe1_0112093 and Aspergillus sydowii : Aspsy1_0059680	N/A
AFUA_6G07270	1182.83	511.315	1.21019	3.69187e-10	3.9236e-09	Putative fatty acid CoA synthetase	N/A
AFUA_6G07370	459.939	195.409	1.23497	0.000972571	0.00290773	Ortholog of A. nidulans FGSC A4 : AN5204, A. niger CBS 513.88 : An07g09060, A. oryzae RIB40 : AO090005001564, Aspergillus wentii : Aspwe1_0040832 and Aspergillus sydowii : Aspsy1_0156764	N/A
AFUA_6G07400	2256.1	1083.15	1.05868	7.36485e-07	4.51137e-06	Ortholog(s) have cytosol, nucleus localization	N/A
AFUA_6G07440	7686.7	1489.76	2.36722	1.50468e-64	4.51633e-62	Ortholog(s) have 1-phosphatidylinositol-3-phosphate 5-kinase activity, phosphatidylinositol-3-phosphate binding activity	N/A
AFUA_6G07460	3631.12	413.918	3.13296	2.66873e-46	3.72307e-44	Ortholog of A. nidulans FGSC A4 : AN5212, A. niger CBS 513.88 : An07g08970, Aspergillus wentii : Aspwe1_0028223, Aspergillus sydowii : Aspsy1_0033560 and Aspergillus terreus NIH2624 : ATET_03679	N/A
AFUA_6G07470	22769.3	2847.45	2.99923	1.34271e-62	3.79986e-60	Ortholog(s) have role in fungal-type cell wall organization, protein oligomerization and Golgi apparatus, cell cortex of cell tip, cell division site, cellular bud, membrane raft, plasma membrane localization	N/A
AFUA_6G07480	451.582	153.249	1.55778	9.83736e-12	1.30791e-10	Ortholog(s) have cellulase activity and role in xyloglucan catabolic process	N/A
AFUA_6G07500	1164.39	246.883	2.23665	3.25055e-46	4.41051e-44	Ortholog(s) have role in nucleotide-excision repair involved in interstrand cross-link repair and nucleus localization	N/A
AFUA_6G07520	22860.3	9924.08	1.20386	2.80987e-22	9.56418e-21	Putative cell wall integrity signaling protein	pil1
AFUA_6G07610	690.684	262.083	1.39816	2.02963e-07	1.38932e-06	Ortholog of A. nidulans FGSC A4 : AN1910, A. oryzae RIB40 : AO090003000190, Aspergillus wentii : Aspwe1_0715572, Aspergillus sydowii : Aspsy1_0039036 and Aspergillus terreus NIH2624 : ATET_05909	N/A
AFUA_6G07750	102.986	210.975	-1.03457	0.000191164	0.00067288	Ortholog(s) have glycerophosphodiester transmembrane transporter activity and role in glycerophosphodiester transport	N/A
AFUA_6G07910	11689.5	5693.13	1.03786	1.48206e-09	1.44061e-08	PH domain protein	N/A
AFUA_6G07990	172.404	497.341	-1.52754	1.65383e-07	1.14795e-06	Oxidoreductase, 2OG-Fe(II) oxygenase family family	alkB
AFUA_6G08020	2177.09	358.557	2.60179	1.77982e-23	6.65251e-22	Putative ABC transporter with a predicted role in phosphate transport	N/A
AFUA_6G08030	766.477	323.667	1.2438	7.95442e-08	5.85788e-07	Ortholog of Aspergillus fumigatus A1163 : AFUB_074020	N/A
AFUA_6G08290	1277.71	569.264	1.16634	6.43966e-13	9.76796e-12	Has domain(s) with predicted GTP binding, GTPase activity, role in intracellular protein transport, protein transport, signal transduction, small GTPase mediated signal transduction and intracellular, membrane localization	N/A
AFUA_6G08380	661.954	323.755	1.03095	1.60584e-12	2.34945e-11	Ortholog of A. nidulans FGSC A4 : AN3926, A. niger CBS 513.88 : An11g01650, A. oryzae RIB40 : AO090003000092, Aspergillus wentii : Aspwe1_0045950 and Aspergillus sydowii : Aspsy1_0044421	N/A
AFUA_6G08450	3377.75	1601.65	1.07631	1.75511e-21	5.58984e-20	Ortholog(s) have mRNA binding, poly(A) binding, pre-mRNA binding activity	N/A
AFUA_6G08690	465.268	219.46	1.0843	1.75096e-07	1.20859e-06	Ortholog(s) have U2-type spliceosomal complex localization	N/A
AFUA_6G08730	2010.73	660.499	1.60628	7.04299e-14	1.17839e-12	Has domain(s) with predicted NADP binding, coenzyme binding, oxidoreductase activity, acting on the CH-OH group of donors, NAD or NADP as acceptor, phosphogluconate dehydrogenase (decarboxylating) activity	N/A
AFUA_6G08740	768.85	359.514	1.09679	1.94661e-05	8.69695e-05	Ortholog of A. nidulans FGSC A4 : AN1734, A. niger CBS 513.88 : An11g06130, A. oryzae RIB40 : AO090001000548, Aspergillus wentii : Aspwe1_0120879 and Aspergillus sydowii : Aspsy1_0289054	N/A
AFUA_6G08870	6487.02	1201.8	2.43231	1.65934e-42	1.88917e-40	Ortholog(s) have cytosol, nucleus localization	N/A
AFUA_6G09000	1996.07	594.132	1.74797	5.81415e-26	2.62964e-24	Ortholog(s) have chromatin binding, methylated histone binding activity and role in negative regulation of transcription from RNA polymerase II promoter	N/A
AFUA_6G09260	184.155	66.052	1.47978	6.39124e-08	4.78498e-07	Sensor histidine kinase/response regulator, putative	fphB
AFUA_6G09350	96.8254	206.871	-1.0961	2.98994e-06	1.59652e-05	Ortholog of Aspergillus fumigatus A1163 : AFUB_092740	N/A
AFUA_6G09360	113.3	41.3616	1.45019	2.24133e-05	9.86684e-05	Ortholog of Aspergillus fumigatus A1163 : AFUB_092710	N/A
AFUA_6G09505	207.433	416.786	-1.00731	0.00355293	0.00921974	protein of unknown function	N/A
AFUA_6G09530	20.747	0.52885	5.33125	1.70679e-05	7.68794e-05	Ortholog of Aspergillus fumigatus A1163 : AFUB_075580	N/A
AFUA_6G09540	84.2688	2.11685	5.34788	1.91453e-14	3.32108e-13	Putative endo-1,4 beta-glucanase, a predicted secreted hydrolase with a fungal cellulose binding domain	N/A
AFUA_6G09580	175.816	407.341	-1.21206	5.46107e-12	7.47125e-11	Putative C6 finger domain protein	N/A
AFUA_6G09710	52.2858	137.314	-1.39191	0.00226992	0.0061565	MFS gliotoxin efflux transporter gliA	gliA
AFUA_6G09730	242.72	789.585	-1.7025	1.0121e-08	8.67198e-08	Cytochrome P450 monooxygenase gliF	gliF
AFUA_6G09740	2678.29	7238.59	-1.43448	1.19637e-06	6.95427e-06	Thioredoxin reductase gliT	gliT
AFUA_6G09900	26.4705	62.8893	-1.24906	0.000382017	0.00125377	Has domain(s) with predicted oxidoreductase activity and role in oxidation-reduction process	N/A
AFUA_6G09960	35.3174	7.53186	2.2172	0.000163113	0.000583052	Ortholog of A. nidulans FGSC A4 : AN9194/cetL, A. fumigatus Af293 : Afu6g07190, A. niger CBS 513.88 : An12g05250, A. oryzae RIB40 : AO090005000004 and Aspergillus wentii : Aspwe1_0033326, Aspwe1_0054891	N/A
AFUA_6G10230	115.431	42.6835	1.43532	0.000108743	0.000404315	Ortholog(s) have extracellular region localization	N/A
AFUA_6G10240	3544.85	429.368	3.04566	2.72017e-46	3.74213e-44	Sensor histidine kinase/response regulator Fos-1/TcsA, putative	fos-1
AFUA_6G10250	203.883	15.1062	3.75375	4.28489e-17	9.43151e-16	Putative alkaline serine protease	aorO
AFUA_6G10280	792.165	215.861	1.87433	1.979e-16	4.12674e-15	Ortholog of A. nidulans FGSC A4 : AN7192, A. niger CBS 513.88 : An11g01180, A. oryzae RIB40 : AO090023000278, Aspergillus wentii : Aspwe1_0176873 and Aspergillus sydowii : Aspsy1_0075173	N/A
AFUA_6G10290	2356.49	862.639	1.44935	1.7914e-27	8.96152e-26	Predicted GPI anchored protein	N/A
AFUA_6G10420	784.19	256.228	1.61377	5.43102e-17	1.18751e-15	Ortholog of A. nidulans FGSC A4 : AN12236, A. niger CBS 513.88 : An11g00930, Neosartorya fischeri NRRL 181 : NFIA_056200, Aspergillus wentii : Aspwe1_0171129 and Aspergillus versicolor : Aspve1_0479704	N/A
AFUA_6G10430	97.7155	20.3709	2.25487	6.2318e-07	3.86393e-06	Has domain(s) with predicted chitin binding, hydrolase activity, acting on carbon-nitrogen (but not peptide) bonds activity and role in carbohydrate metabolic process	N/A
AFUA_6G10550	1319.34	517.848	1.34928	2.17439e-20	6.48716e-19	Ortholog of A. nidulans FGSC A4 : AN2447/artE, A. niger CBS 513.88 : An11g00740, A. oryzae RIB40 : AO090023000218, Aspergillus wentii : Aspwe1_0464588 and Aspergillus sydowii : Aspsy1_0193195	N/A
AFUA_6G10710	92.6003	42.7887	1.11483	0.00145944	0.00417675	Ortholog of A. niger CBS 513.88 : An11g00590, Neosartorya fischeri NRRL 181 : NFIA_056480, Aspergillus wentii : Aspwe1_0182542 and Aspergillus versicolor : Aspve1_0025598	N/A
AFUA_6G10780	161.455	58.6272	1.46093	2.60918e-07	1.75094e-06	Ortholog of A. nidulans FGSC A4 : AN6383, A. fumigatus Af293 : Afu5g00450, A. niger CBS 513.88 : An03g05860 and A. oryzae RIB40 : AO090003001528, AO090023001010	N/A
AFUA_6G10790	7575.37	169.292	5.48445	4.37482e-209	2.16663e-205	Ortholog(s) have endoplasmic reticulum localization	N/A
AFUA_6G10800	99.1709	3.02967	5.01834	4.34731e-17	9.54769e-16	Ortholog of A. nidulans FGSC A4 : AN6389, A. fumigatus Af293 : Afu1g03300, A. niger CBS 513.88 : An11g00440, A. oryzae RIB40 : AO090023000186 and Aspergillus wentii : Aspwe1_0039443	N/A
AFUA_6G10810	458.553	84.6317	2.43878	9.93294e-11	1.14803e-09	Has domain(s) with predicted homogentisate 1,2-dioxygenase activity and role in L-phenylalanine catabolic process, oxidation-reduction process, tyrosine metabolic process	N/A
AFUA_6G10820	545.841	28.9289	4.23814	5.61421e-36	4.4134e-34	Ortholog of Neosartorya fischeri NRRL 181 : NFIA_056590, Aspergillus wentii : Aspwe1_0182553, Aspergillus fumigatus A1163 : AFUB_076860 and Aspergillus clavatus NRRL 1 : ACLA_084550	N/A
AFUA_6G10830	7502.08	3688.63	1.02424	1.12548e-23	4.33769e-22	serine/threonine-protein phosphatase, putative	pphB
AFUA_6G10840	3521.16	778.995	2.17644	9.71126e-27	4.60239e-25	Protein of unknown function identified by mass spectrometry	N/A
AFUA_6G10890	1556.79	762.431	1.02965	7.81516e-07	4.75194e-06	Ortholog(s) have role in receptor-mediated endocytosis and actin cortical patch localization	N/A
AFUA_6G10900	2571.53	879.083	1.54841	1.07825e-08	9.20697e-08	Ortholog(s) have role in pyrimidine dimer repair by nucleotide-excision repair, response to UV	N/A
AFUA_6G10930	351.502	141.126	1.31509	4.02877e-06	2.09145e-05	protein of unknown function	N/A
AFUA_6G10940	18422.1	870.244	4.4039	2.578e-265	2.5535e-261	protein of unknown function	N/A
AFUA_6G10960	560.62	209.108	1.4216	1.55944e-15	3.01097e-14	protein of unknown function	N/A
AFUA_6G10970	830.544	373.976	1.15169	3.41534e-14	5.83257e-13	Ortholog of A. nidulans FGSC A4 : AN0597, Aspergillus sydowii : Aspsy1_0656004, Aspergillus terreus NIH2624 : ATET_05066 and Aspergillus carbonarius ITEM 5010 : Acar5010_202471	N/A
AFUA_6G11100	67.3784	171.742	-1.35317	1.08109e-07	7.73715e-07	Putative amino acid permease	N/A
AFUA_6G11200	829.186	2035.56	-1.29604	2.94204e-23	1.08735e-21	Ortholog of A. nidulans FGSC A4 : AN0575, A. oryzae RIB40 : AO090023000494, Aspergillus wentii : Aspwe1_0108297, Aspergillus sydowii : Aspsy1_0144497 and Aspergillus terreus NIH2624 : ATET_05047	N/A
AFUA_6G11250	1401.51	688.101	1.0264	1.06186e-09	1.05072e-08	Has domain(s) with predicted nucleic acid binding activity	N/A
AFUA_6G11450	44.9398	92.66	-1.04522	0.000451927	0.00145999	Has domain(s) with predicted DNA binding, RNA polymerase II transcription factor activity, sequence-specific DNA binding, zinc ion binding activity and role in regulation of transcription, DNA-templated, transcription, DNA-templated	N/A
AFUA_6G11530	34.4316	102.405	-1.57549	0.000504667	0.0016099	Has domain(s) with predicted carbon-sulfur lyase activity and role in metabolic process	N/A
AFUA_6G11540	145.371	39.1792	1.89291	1.93588e-06	1.07906e-05	Has domain(s) with predicted transferase activity, transferring phosphorus-containing groups activity	N/A
AFUA_6G11560	2224.55	497.421	2.16099	2.88727e-13	4.56115e-12	Ortholog of A. nidulans FGSC A4 : AN8943, A. fumigatus Af293 : Afu2g00900, A. niger CBS 513.88 : An01g11690, An03g01300 and A. oryzae RIB40 : AO090113000175, AO090023000422	N/A
AFUA_6G11740	81.0012	22.5632	1.84221	2.80345e-05	0.000120784	Ortholog of A. fumigatus Af293 : Afu5g10160, A. niger CBS 513.88 : An12g10580, An14g06920, An14g04530, A. oryzae RIB40 : AO090010000533 and Aspergillus wentii : Aspwe1_0151912	N/A
AFUA_6G12140	32.6021	1.2673	4.67745	2.95765e-08	2.36636e-07	Ortholog of A. nidulans FGSC A4 : AN3529, AN4144, AN8311, AN9211, AN4846 and A. fumigatus Af293 : Afu1g17260, Afu4g07950, Afu4g09380, Afu6g00560, Afu8g01900	N/A
AFUA_6G12180	100810	34984.1	1.52687	1.17985e-09	1.15707e-08	Dehydrin-like protein	dprB
AFUA_6G12220	15417.5	33036.2	-1.0995	0.000734958	0.00226009	Has domain(s) with predicted catalytic activity and role in metabolic process	N/A
AFUA_6G12290	13262	2027.96	2.70909	7.01514e-62	1.93014e-59	PH domain protein	N/A
AFUA_6G12410	1223.22	283.794	2.10769	4.86318e-14	8.24825e-13	1,3-beta-glucanosyltransferase, putative	gel7
AFUA_6G12430	4467.42	1178.03	1.92299	1.35036e-27	6.85913e-26	Nuclear import protein Mog1	mog1
AFUA_6G12440	3369.6	490.895	2.77929	5.9284e-58	1.39811e-55	Ortholog of A. nidulans FGSC A4 : AN11729, A. niger CBS 513.88 : An06g01600, A. oryzae RIB40 : AO090009000168, Aspergillus wentii : Aspwe1_0033695 and Aspergillus terreus NIH2624 : ATET_03273	N/A
AFUA_6G12450	25165.7	3852.79	2.70748	1.26412e-25	5.5403e-24	Putative heat shock protein	awh11
AFUA_6G13060	5574.76	1891.16	1.55951	3.86052e-32	2.46699e-30	Ortholog of A. nidulans FGSC A4 : AN10689, A. niger CBS 513.88 : An08g10410, A. oryzae RIB40 : AO090003000431, Aspergillus wentii : Aspwe1_0099545 and Aspergillus terreus NIH2624 : ATET_03336	N/A
AFUA_6G13070	5900.34	1027.87	2.52096	3.67703e-56	7.74914e-54	Ortholog(s) have UDP-galactose transmembrane transporter activity, role in UDP-galactose transmembrane import into Golgi lumen and integral component of Golgi membrane localization	N/A
AFUA_6G13080	352.08	58.6501	2.58573	5.76942e-21	1.79141e-19	Ortholog(s) have DNA helicase activity, role in DNA unwinding involved in DNA replication, reciprocal meiotic recombination, synapsis and nucleus localization	N/A
AFUA_6G13090	159.656	47.9559	1.73019	4.79984e-07	3.0515e-06	Ortholog of A. nidulans FGSC A4 : AN5513, A. niger CBS 513.88 : An08g10380, A. oryzae RIB40 : AO090003000434, Aspergillus wentii : Aspwe1_0033610 and Aspergillus sydowii : Aspsy1_0175593	N/A
AFUA_6G13100	613.813	301.696	1.02551	2.63811e-07	1.76677e-06	Ortholog(s) have cytosol, nucleus localization	N/A
AFUA_6G13130	1770.13	568.001	1.6402	2.62049e-18	6.5565e-17	Ortholog(s) have RNA polymerase II core binding, TFIIH-class transcription factor binding, single-stranded DNA binding activity and role in transcription from RNA polymerase II promoter	N/A
AFUA_6G13220	2526.83	634.118	1.99432	2.67301e-31	1.6144e-29	Ortholog of A. nidulans FGSC A4 : AN5489, A. niger CBS 513.88 : An08g10180, A. oryzae RIB40 : AO090003000447, Aspergillus wentii : Aspwe1_0166336 and Aspergillus sydowii : Aspsy1_0886379	N/A
AFUA_6G13290	1376.07	577.511	1.25244	5.09833e-13	7.85365e-12	Putative adenylate-forming enzyme	N/A
AFUA_6G13320	169.222	59.1191	1.51875	1.9452e-11	2.49899e-10	Has domain(s) with predicted Rho guanyl-nucleotide exchange factor activity, role in regulation of Rho protein signal transduction and intracellular localization	N/A
AFUA_6G13340	1159.25	451.355	1.36137	5.74703e-20	1.64998e-18	Ortholog(s) have hypoxanthine DNA N-glycosylase activity, oxanine DNA N-glycosylase activity, uracil DNA N-glycosylase activity, xanthine DNA N-glycosylase activity and nucleus localization	N/A
AFUA_6G13350	1130.6	269.119	2.0705	1.43633e-23	5.4301e-22	Ortholog(s) have superoxide-generating NADPH oxidase activity	N/A
AFUA_6G13790	926.691	2253.8	-1.28243	8.24525e-07	4.99506e-06	Ortholog(s) have monooxygenase activity and role in sterigmatocystin biosynthetic process	N/A
AFUA_6G13800	455.507	1118.42	-1.29637	1.44811e-06	8.30546e-06	Ortholog of A. nidulans FGSC A4 : AN6413, AN6419, AN6946, AN5312, AN5664, AN8328, AN3241, AN10369, AN1930, AN2386, AN1738, AN11159, AN8984, AN8951, AN1540, AN8971, AN9387, AN9266, AN9306, AN1317, AN10886, AN7232, AN7774, AN12202	N/A
AFUA_6G13820	80.4874	13.3071	2.59736	3.55735e-07	2.32425e-06	Putative het locus with a predicted role in heterokaryon incompatibility	N/A
AFUA_6G13900	93.5357	190.78	-1.03119	3.8028e-06	1.98979e-05	Ortholog of A. nidulans FGSC A4 : AN5376, A. niger CBS 513.88 : An12g06540, An08g08300, A. oryzae RIB40 : AO090103000390, AO090038000051 and Aspergillus wentii : Aspwe1_0101779	N/A
AFUA_6G14070	591.889	100.314	2.56057	8.84052e-18	2.0701e-16	Ortholog of Aspergillus fumigatus A1163 : AFUB_000670	N/A
AFUA_6G14090	27606.1	13188.8	1.06566	1.71862e-12	2.49604e-11	Putative glycophosphatidylinositol (GPI)-anchored cell wall protein	cfmA
AFUA_6G14270	1268.52	370.363	1.77642	1.03136e-22	3.64844e-21	Ortholog of Neosartorya fischeri NRRL 181 : NFIA_060150	N/A
AFUA_6G14310	1913.53	668.707	1.5167	1.34619e-12	1.98423e-11	Has domain(s) with predicted hydrolase activity and role in nucleotide catabolic process	N/A
AFUA_6G14370	554.663	208.952	1.40839	1.81786e-06	1.01614e-05	AraC-like ligand binding domain protein	N/A
AFUA_6G14410	57.6278	158.798	-1.46501	0.000527539	0.0016753	Ortholog(s) have cytosol localization	N/A
AFUA_6G14510	1001.5	135.159	2.88762	2.75273e-36	2.25337e-34	Has domain(s) with predicted FAD binding, oxidoreductase activity and role in metabolic process	N/A
AFUA_6tS(GCU)4	7.85652	0	5.37783	0.00366074	0.00945986	unspecified product	tS(GCU)4
AFUA_6tV(AAC)1	105.054	6.62297	3.98383	1.78717e-15	3.43061e-14	unspecified product	tV(AAC)1
AFUA_7G00150	196.769	415.367	-1.0785	0.000345103	0.00114361	FAD-dependent monooxygenase nscC	nscC
AFUA_7G00330	107.943	233.581	-1.1136	2.17554e-06	1.20384e-05	Ortholog of A. nidulans FGSC A4 : AN6239, AN6793, AN4948, A. fumigatus Af293 : Afu3g03390/sidJ, Afu3g10390, A. niger CBS 513.88 : An03g03530, An16g04320 and A. oryzae RIB40 : AO090103000170, AO090701000114	N/A
AFUA_7G00470	829.369	168.562	2.29962	2.30114e-20	6.8242e-19	Ortholog of Aspergillus niger ATCC 1015 : 189665-mRNA	N/A
AFUA_7G00480	4581.15	554.239	3.04716	2.05538e-26	9.51332e-25	Putative ABC transporter	abcE
AFUA_7G00550	46.055	113.973	-1.30893	6.99776e-06	3.44155e-05	Ortholog of A. nidulans FGSC A4 : AN8468, AN2021, A. niger CBS 513.88 : An15g05630, An11g03460, An11g07530, An04g03850, An09g00640 and A. oryzae RIB40 : AO090005000041, AO090701000541, AO090038000448	N/A
AFUA_7G00580	921.491	3042.49	-1.72361	9.12452e-16	1.81483e-14	Putative adhesin	N/A
AFUA_7G00700	1199.87	3116.65	-1.3772	0.00272569	0.00725947	Pyridoxine 4-dehydrogenase, putative	akr13
AFUA_7G00710	47.0708	117.694	-1.32097	0.00178057	0.00496245	Ortholog(s) have role in cellular response to drug	N/A
AFUA_7G00740	59.335	9.54825	2.64037	7.94151e-10	7.97775e-09	Has domain(s) with predicted ATP binding, protein kinase activity, protein tyrosine kinase activity and role in protein phosphorylation	N/A
AFUA_7G00790	1524.9	705.503	1.11207	1.12685e-10	1.29333e-09	Ortholog of Aspergillus fumigatus A1163 : AFUB_087360	N/A
AFUA_7G00800	1044.14	213.1	2.29231	4.00705e-17	8.85933e-16	Has domain(s) with predicted acid phosphatase activity, hydrolase activity, metal ion binding activity	N/A
AFUA_7G00950	35128.4	774.466	5.50323	1.60063e-120	1.76158e-117	Has domain(s) with predicted substrate-specific transmembrane transporter activity, transmembrane transporter activity, role in transmembrane transport and integral component of membrane, membrane localization	N/A
AFUA_7G00960	139.675	12.0186	3.54716	1.98388e-12	2.84192e-11	Ortholog of Aspergillus fumigatus A1163 : AFUB_087550	N/A
AFUA_7G01030	72.3894	16.5655	2.12495	9.86443e-09	8.4889e-08	putative calcium-transporting ATPase	pmcC
AFUA_7G01050	45.3311	15.0157	1.58385	0.0020258	0.00557996	Has domain(s) with predicted FAD binding, oxidoreductase activity and role in metabolic process	N/A
AFUA_7G01100	20.4266	2.03414	3.32118	0.000680191	0.0021054	Ortholog of Aspergillus fumigatus A1163 : AFUB_087670 and Aspergillus niger ATCC 1015 : 181057-mRNA	N/A
AFUA_7G01102	9.79026	0	5.69648	0.00167408	0.0047027	protein of unknown function	N/A
AFUA_7G01310	889.411	425.298	1.06435	0.0010655	0.00314945	Ortholog(s) have hydrolase activity, hydrolyzing O-glycosyl compounds activity and role in cellulose catabolic process, positive regulation of cellulose catabolic process	N/A
AFUA_7G01420	619.674	1392.91	-1.16865	1.34252e-14	2.36193e-13	Ortholog(s) have role in mitochondrial translation and cytosol, mitochondrion localization	N/A
AFUA_7G01440	635.181	72.8955	3.12228	2.90156e-21	9.18211e-20	Ortholog of A. nidulans FGSC A4 : AN3410, Aspergillus wentii : Aspwe1_0158321, Aspergillus sydowii : Aspsy1_0043513 and Aspergillus terreus NIH2624 : ATET_08692	N/A
AFUA_7G01450	207.19	79.9732	1.37324	8.56457e-07	5.179e-06	Has domain(s) with predicted electron carrier activity, heme binding, iron ion binding, oxidoreductase activity, acting on paired donors, with incorporation or reduction of molecular oxygen activity and role in oxidation-reduction process	N/A
AFUA_7G01500	509.684	17.682	4.84003	9.0599e-57	2.03951e-54	Ortholog of Aspergillus fumigatus A1163 : AFUB_088070	N/A
AFUA_7G01510	7944.83	2566.46	1.63024	3.35416e-37	2.99306e-35	Ortholog(s) have role in ascospore-type prospore membrane assembly, vesicle-mediated transport and Golgi apparatus, cell division site, cell tip, endosome, hyphal tip, plasma membrane raft, prospore membrane leading edge localization	N/A
AFUA_7G01540	221.024	43.1403	2.35815	5.63324e-19	1.48793e-17	Endo-beta-1,4-glucanase, putative	celB
AFUA_7G01560	111.298	26.3126	2.07882	1.30155e-09	1.27264e-08	Has domain(s) with predicted UDP-N-acetylmuramate dehydrogenase activity, flavin adenine dinucleotide binding activity and role in oxidation-reduction process	N/A
AFUA_7G01570	363.955	180.312	1.01432	9.98244e-05	0.000374957	Ortholog of A. nidulans FGSC A4 : AN9142, Aspergillus wentii : Aspwe1_0029597, Aspergillus sydowii : Aspsy1_0093879 and Aspergillus terreus NIH2624 : ATET_01773	N/A
AFUA_7G01595	41.4866	9.61836	2.10481	9.018e-05	0.000342657	unspecified product	N/A
AFUA_7G01600	3378.42	1273.48	1.40758	3.05917e-15	5.71719e-14	Ortholog of A. nidulans FGSC A4 : AN11181, A. niger CBS 513.88 : An12g01100, A. oryzae RIB40 : AO090038000529, Neosartorya fischeri NRRL 181 : NFIA_114300 and Aspergillus clavatus NRRL 1 : ACLA_065970	N/A
AFUA_7G01610	5104.31	2182.63	1.22572	1.25497e-11	1.65079e-10	Ortholog(s) have extracellular region localization	N/A
AFUA_7G01720	1161.14	110.139	3.40138	2.42227e-45	3.19901e-43	Has domain(s) with predicted catalytic activity	N/A
AFUA_7G01770	181.793	28.6936	2.65842	3.03529e-09	2.82296e-08	Ortholog of A. nidulans FGSC A4 : AN6944, Neosartorya fischeri NRRL 181 : NFIA_114500, Aspergillus wentii : Aspwe1_0181920 and Aspergillus versicolor : Aspve1_0123814	N/A
AFUA_7G01840	25532.7	11109.1	1.20061	1.31329e-19	3.64375e-18	Ortholog(s) have Golgi apparatus, cell tip, cytoplasmic vesicle, endoplasmic reticulum, plasma membrane localization	N/A
AFUA_7G01860	3783.14	10299.3	-1.44485	9.75025e-12	1.30054e-10	Putative heat shock protein	sti1
AFUA_7G01870	1283.41	561.529	1.1924	5.87544e-14	9.84708e-13	Ortholog(s) have histone acetyltransferase activity, methylated histone binding activity	N/A
AFUA_7G01890	159.648	42.6375	1.90112	5.00512e-07	3.17183e-06	Putative C6 transcription factor	N/A
AFUA_7G02050	9898.95	3959.98	1.32176	1.99983e-14	3.463e-13	protein of unknown function	N/A
AFUA_7G02070	3706.34	1729.76	1.09932	4.97212e-10	5.14079e-09	AIF-like mitochondrial oxidoreductase	nfr1
AFUA_7G02150	47.1178	13.618	1.7961	0.00176659	0.00492902	Ortholog of A. nidulans FGSC A4 : AN9096, A. niger CBS 513.88 : An12g00500, A. oryzae RIB40 : AO090038000593, Aspergillus wentii : Aspwe1_0173777 and Aspergillus sydowii : Aspsy1_0483800	N/A
AFUA_7G02160	21.2019	5.79053	1.86112	0.00328005	0.00858586	Ortholog(s) have cytoplasm localization	N/A
AFUA_7G02240	233.354	74.471	1.64563	6.68721e-09	5.9352e-08	Ortholog of A. nidulans FGSC A4 : AN9089, A. niger CBS 513.88 : An12g00400, Aspergillus wentii : Aspwe1_0173770, Aspergillus sydowii : Aspsy1_0050021 and Aspergillus terreus NIH2624 : ATET_01856	N/A
AFUA_7G02320	825.287	125.669	2.71596	9.01121e-40	9.10776e-38	Ortholog of A. nidulans AN9082	N/A
AFUA_7G02380	69.0113	13.8168	2.32043	9.89053e-07	5.8838e-06	Ortholog of Aspergillus fumigatus A1163 : AFUB_088950	N/A
AFUA_7G02440	650.798	174.126	1.90261	3.99721e-11	4.87591e-10	Ortholog of A. nidulans FGSC A4 : AN9074, A. oryzae RIB40 : AO090038000622, Aspergillus wentii : Aspwe1_0052578, Aspergillus sydowii : Aspsy1_0093793 and Aspergillus terreus NIH2624 : ATET_01872	N/A
AFUA_7G02580	123.045	45.0978	1.44631	8.54118e-09	7.43413e-08	Predicted DDE1 transposon-related ORF	N/A
AFUA_7G03660	123.318	60.6497	1.02544	0.000167811	0.000597689	Has domain(s) with predicted ATP binding, ATPase activity	N/A
AFUA_7G03780	894.264	423.244	1.07913	0.000711549	0.00219356	Has domain(s) with predicted nucleic acid binding, nucleotide binding activity	N/A
AFUA_7G03820	1205.48	511.272	1.23708	6.873e-10	6.95373e-09	Ortholog(s) have role in nucleotide-excision repair, pyrimidine dimer repair and nucleotide-excision repair complex localization	N/A
AFUA_7G03880	8548.62	936.098	3.19073	1.24924e-68	4.41918e-66	Ortholog(s) have endoplasmic reticulum localization	N/A
AFUA_7G03900	1928.97	432.284	2.15744	6.4185e-15	1.17297e-13	Ortholog(s) have role in syncytium formation by plasma membrane fusion	N/A
AFUA_7G03910	7343.39	1740.78	2.07665	2.04864e-43	2.50516e-41	Ortholog(s) have role in conidium formation, negative regulation of conidium formation and positive regulation of sexual sporulation resulting in formation of a cellular spore, more	N/A
AFUA_7G03940	10194.9	4286.11	1.25011	1.22503e-14	2.1629e-13	Ortholog(s) have cytosol localization	N/A
AFUA_7G04000	63.2445	18.0756	1.80745	0.000100623	0.000377527	Ortholog of A. niger CBS 513.88 : An13g00450, Neosartorya fischeri NRRL 181 : NFIA_024960, Aspergillus wentii : Aspwe1_0430380 and Aspergillus terreus NIH2624 : ATET_04281	N/A
AFUA_7G04040	541.748	229.102	1.24088	1.01679e-10	1.17381e-09	Hexokinase-1, putative	hxkA
AFUA_7G04100	705.005	322.439	1.12837	2.62177e-07	1.7582e-06	Ortholog(s) have nucleus localization	N/A
AFUA_7G04140	1749.18	769.788	1.18413	8.01236e-09	7.02322e-08	Ortholog(s) have D-arabinose 1-dehydrogenase [NAD(P)+] activity and role in dehydro-D-arabinono-1,4-lactone biosynthetic process	N/A
AFUA_7G04270	112.088	29.3295	1.93249	3.57212e-06	1.88402e-05	Has domain(s) with predicted 3'-5' exonuclease activity, nucleic acid binding activity and role in nucleobase-containing compound metabolic process	N/A
AFUA_7G04300	8900.42	2922.88	1.60639	1.6944e-33	1.19029e-31	RhoGAP and Fes/CIP4 domain protein	N/A
AFUA_7G04320	4584.32	2260.12	1.02035	1.33856e-11	1.75609e-10	Ortholog(s) have ubiquitin binding activity, role in proteasome-mediated ubiquitin-dependent protein catabolic process and cytoplasm, nucleus localization	N/A
AFUA_7G04350	123.187	51.9708	1.24627	0.000225559	0.000780086	Ortholog(s) have mannonate dehydratase activity and role in cellular carbohydrate catabolic process	N/A
AFUA_7G04380	75.7684	164.911	-1.12374	3.45363e-06	1.82541e-05	Alcohol dehydrogenase 2, putative	alcB
AFUA_7G04510	2016.27	890.734	1.17866	2.20304e-08	1.79746e-07	Ortholog(s) have mitochondrion localization	N/A
AFUA_7G04520	8510.81	3085.04	1.4641	1.21861e-16	2.57364e-15	Dehydrin-like protein	dprC
AFUA_7G04530	620.2	231.299	1.42357	1.12275e-10	1.29012e-09	Has domain(s) with predicted oxidoreductase activity, transferase activity, transferring acyl groups other than amino-acyl groups, zinc ion binding activity and role in oxidation-reduction process	N/A
AFUA_7G04540	199.004	24.6986	3.00941	2.11303e-18	5.33919e-17	Has domain(s) with predicted oxidoreductase activity and role in metabolic process	N/A
AFUA_7G04570	73.5476	33.9986	1.11364	0.00362857	0.00938163	Putative Na/K ATPase alpha 1 subunit	N/A
AFUA_7G04620	176.816	60.0557	1.55594	5.96768e-10	6.06878e-09	Ortholog of Aspergillus fumigatus A1163 : AFUB_090160	N/A
AFUA_7G04710	1363.04	528.14	1.36763	2.72822e-10	2.96631e-09	Ortholog(s) have Golgi apparatus, cytosol localization	N/A
AFUA_7G04811	643.457	296.494	1.11779	9.91915e-08	7.17147e-07	Has domain(s) with predicted DNA binding, zinc ion binding activity, role in transcription, DNA-templated and nucleus localization	N/A
AFUA_7G04870	14000.1	1006.35	3.79804	1.49862e-94	1.06027e-91	Ortholog of A. nidulans AN8062	N/A
AFUA_7G04930	72.5941	208.261	-1.5231	3.70259e-06	1.94764e-05	Putative alkaline serine protease	pr1
AFUA_7G04970	36.6924	90.7097	-1.30585	0.00244098	0.00657544	Has domain(s) with predicted oxidoreductase activity and role in oxidation-reduction process	N/A
AFUA_7G05000	38.3894	83.7211	-1.12543	0.000577811	0.0018192	protein of unknown function	N/A
AFUA_7G05030	837.402	1700.48	-1.02225	2.11639e-05	9.36259e-05	Ortholog(s) have pectin lyase activity, role in pectin catabolic process and extracellular region localization	N/A
AFUA_7G05280	332.947	126.818	1.39322	9.30375e-13	1.38995e-11	Ortholog(s) have role in interstrand cross-link repair and nucleus localization	N/A
AFUA_7G05450	16541.8	33895.8	-1.03501	9.67906e-11	1.11999e-09	Secreted beta-glucosidase sun1	sun1
AFUA_7G05570	146.243	49.5745	1.55693	3.64979e-08	2.87828e-07	Ortholog of Aspergillus fumigatus A1163 : AFUB_091150	N/A
AFUA_7G05580	57535.6	28066.1	1.03563	2.56756e-09	2.41288e-08	Putative phospholipase D	pldA
AFUA_7G05650	12334.9	2085.47	2.56431	1.37042e-28	7.45824e-27	Ortholog of Aspergillus fumigatus A1163 : AFUB_091230	N/A
AFUA_7G05770	305.9	67.8434	2.17323	1.47214e-26	6.87808e-25	Ortholog of A. nidulans FGSC A4 : AN6719, A. oryzae RIB40 : AO090005000440, Aspergillus wentii : Aspwe1_0167865, Aspergillus sydowii : Aspsy1_0049271 and Aspergillus terreus NIH2624 : ATET_06356	N/A
AFUA_7G06270	465.307	1189.77	-1.35461	7.18337e-05	0.000278806	Has domain(s) with predicted catalytic activity, metal ion binding, phosphoric diester hydrolase activity	N/A
AFUA_7G06310	46.0117	15.7487	1.54155	0.00152057	0.00432174	Ortholog of Aspergillus fumigatus A1163 : AFUB_091860	N/A
AFUA_7G06330	46.9753	7.1102	2.72114	2.03849e-05	9.05393e-05	protein of unknown function	N/A
AFUA_7G06390	1865.22	873.158	1.09488	0.000849109	0.00257199	Putative MFS alpha-glucoside transporter	N/A
AFUA_7G06400	51.6888	12.8659	2.00693	5.15374e-05	0.000208188	Pectate lyase D, putative	plyD
AFUA_7G06410	31.1509	6.13425	2.3415	1.66439e-05	7.52087e-05	Ortholog(s) have hydrolase activity, acting on glycosyl bonds activity and role in carbohydrate catabolic process	N/A
AFUA_7G06760	290.259	140.308	1.05032	0.000550966	0.00174188	Ortholog of A. nidulans FGSC A4 : AN6785, Neosartorya fischeri NRRL 181 : NFIA_028050, Aspergillus versicolor : Aspve1_0046596 and Aspergillus fumigatus A1163 : AFUB_092340	N/A
AFUA_7G06770	22338	9723.82	1.19992	6.14278e-07	3.8123e-06	Conserved protein of unknown function	N/A
AFUA_7G06780	474.192	951.937	-1.0054	4.09408e-05	0.000169602	Has domain(s) with predicted oxidoreductase activity and role in oxidation-reduction process	N/A
AFUA_7G06830	72.1346	32.2623	1.15877	0.00077869	0.00238274	Ortholog(s) have COPI-coated vesicle, clathrin-coated vesicle localization	N/A
AFUA_7G06890	628.447	201.289	1.6422	2.41659e-14	4.16284e-13	Has domain(s) with predicted heme binding, peroxidase activity and role in oxidation-reduction process	N/A
AFUA_7G06920	92.2026	19.0427	2.28086	1.13821e-09	1.11734e-08	Ortholog of A. nidulans FGSC A4 : AN9531, AN1600, AN9354, AN4608 and A. fumigatus Af293 : Afu4g03520, Afu5g14130	N/A
AFUA_7G07000	14.4415	76.3457	-2.405	0.0001725	0.000612625	Has domain(s) with predicted catalytic activity and role in metabolic process	N/A
AFUA_7G07010	65.4528	168.161	-1.36157	0.000131355	0.000480276	protein of unknown function	N/A
AFUA_7G08280	115.253	268.617	-1.22085	3.55587e-05	0.000149797	protein of unknown function	N/A
AFUA_7G08400	2041.4	936.722	1.12425	9.7777e-10	9.76291e-09	protein of unknown function	N/A
AFUA_7G08410	631.005	216.379	1.54456	1.98251e-09	1.88997e-08	Predicted mariner Ant1 transposon-related ORF	N/A
AFUA_7G08575	36.4087	76.5296	-1.07153	0.00040395	0.0013192	Hsp70 family chaperone	N/A
AFUA_7G08590	500.92	1420.53	-1.50389	7.47162e-07	4.5683e-06	Ortholog of Aspergillus fumigatus A1163 : AFUB_097740	N/A
AFUA_8G00260	44.0474	94.9384	-1.11274	0.00073296	0.00225465	F-box domain and ankyrin repeat protein	ftmI
AFUA_8G00540	59.9559	132.578	-1.14343	7.94708e-05	0.000306108	PKS-NRPS hybrid synthetase psoA	nrps14
AFUA_8G00680	158.541	428.197	-1.4319	5.78849e-09	5.17464e-08	Ortholog of A. nidulans FGSC A4 : AN8444/celA, A. fumigatus Af293 : Afu3g03620, A. niger CBS 513.88 : An03g05740, A. oryzae RIB40 : AO090138000033, AO090701000186 and Aspergillus wentii : Aspwe1_0040565	N/A
AFUA_8G00690	13.6043	52.6673	-1.95022	4.25838e-05	0.000175527	Ortholog of Aspergillus fumigatus A1163 : AFUB_085880	N/A
AFUA_8G00700	66.5274	142.304	-1.09527	5.68726e-05	0.000226689	Putative class III chitinase	chi2
AFUA_8G00720	566.33	162.59	1.79975	3.34168e-19	8.97001e-18	Putative amino acid transporter	N/A
AFUA_8G00740	219.272	34.9249	2.64641	1.52736e-09	1.48318e-08	Has domain(s) with predicted electron carrier activity, heme binding, iron ion binding, oxidoreductase activity, acting on paired donors, with incorporation or reduction of molecular oxygen activity and role in oxidation-reduction process	N/A
AFUA_8G00770	61.9172	14.5263	2.09564	1.44026e-05	6.59535e-05	Ortholog(s) have secondary active monocarboxylate transmembrane transporter activity, selenite:proton symporter activity and role in plasma membrane lactate transport, plasma membrane pyruvate transport, plasma membrane selenite transport	N/A
AFUA_8G00860	307.786	129.302	1.24989	3.04067e-07	2.01323e-06	Putative UDP-galactose 4-epimerase	N/A
AFUA_8G00885	669.835	165.992	2.01234	1.17718e-15	2.31809e-14	Ortholog(s) have plasma membrane localization	N/A
AFUA_8G00930	51.7881	1.5425	5.07426	5.86073e-11	6.96885e-10	Putative chitosanase	csn
AFUA_8G00962	3833.03	8745.46	-1.19004	5.57583e-18	1.35033e-16	Has domain(s) with predicted electron carrier activity, heme binding, iron ion binding, monooxygenase activity, oxidoreductase activity, acting on paired donors, with incorporation or reduction of molecular oxygen activity	N/A
AFUA_8G00980	611.52	1243.53	-1.02462	1.05588e-09	1.0469e-08	Has domain(s) with predicted RNA polymerase II transcription factor activity, sequence-specific DNA binding, zinc ion binding activity, role in regulation of transcription, DNA-templated and nucleus localization	N/A
AFUA_8G01010	31.4471	89.7429	-1.51403	7.75082e-05	0.00029884	Has domain(s) with predicted acyl-CoA dehydrogenase activity, flavin adenine dinucleotide binding, oxidoreductase activity, oxidoreductase activity, acting on the CH-CH group of donors activity and role in oxidation-reduction process	N/A
AFUA_8G01050	109.51	571.81	-2.386	1.33129e-11	1.74887e-10	Alkaline lipase with optimal activity at pH 8.5	afl1-1
AFUA_8G01060	54.1683	9.65105	2.49774	3.92816e-06	2.04244e-05	Ortholog of A. nidulans FGSC A4 : AN3476, A. niger CBS 513.88 : An15g03830, Neosartorya fischeri NRRL 181 : NFIA_094500, Aspergillus wentii : Aspwe1_0037886 and Aspergillus niger ATCC 1015 : 40584-mRNA	N/A
AFUA_8G01140	59.2058	124.168	-1.06722	0.00361677	0.00935844	Has domain(s) with predicted DNA binding, RNA polymerase II transcription factor activity, sequence-specific DNA binding, zinc ion binding activity and role in regulation of transcription, DNA-templated, transcription, DNA-templated	N/A
AFUA_8G01260	5116.14	2173.64	1.2349	1.13004e-06	6.61372e-06	Ergosteryl-3beta-O-glycine synthase ErgS	ergS
AFUA_8G01310	12.8405	1.21444	3.35987	0.00271045	0.00722488	Ortholog(s) have ferric-chelate reductase activity, role in cellular iron ion homeostasis, copper ion import, iron ion transport, siderophore transport and plasma membrane localization	N/A
AFUA_8G01340	101.406	402.489	-1.99076	9.45408e-09	8.18554e-08	Major facilitator superfamily (MFS) sugar transporter	N/A
AFUA_8G01400	277.348	49.1577	2.49463	3.29818e-12	4.64701e-11	Ortholog of A. nidulans FGSC A4 : AN1269, A. fumigatus Af293 : Afu1g09980, A. niger CBS 513.88 : An08g01800, A. oryzae RIB40 : AO090038000434, AO090011000869 and Aspergillus wentii : Aspwe1_0048977	N/A
AFUA_8G01410	70.8235	16.4493	2.10885	5.91727e-09	5.28023e-08	Chitinase B1	chiB1
AFUA_8G01540	30.5724	5.92122	2.37342	0.000459933	0.00148247	Ortholog of Aspergillus fumigatus A1163 : AFUB_085070	N/A
AFUA_8G01550	11.0429	84.0181	-2.93264	7.53612e-05	0.000291355	Ortholog of A. nidulans FGSC A4 : AN8561, AN11085, AN1822, AN10005, AN10933, AN12100, AN12187 and A. fumigatus Af293 : Afu2g01400, Afu3g09150, Afu5g09150, Afu5g14340	N/A
AFUA_8G01560	177.306	848.212	-2.2583	0.00234458	0.00633154	Putative aldo-keto reductase	N/A
AFUA_8G01600	19.1875	64.3375	-1.75133	0.000192721	0.000677556	protein of unknown function	N/A
AFUA_8G01638	226.995	529.506	-1.22259	6.13057e-06	3.06065e-05	Has domain(s) with predicted carbon-sulfur lyase activity and role in metabolic process	N/A
AFUA_8G01650	30.8578	3.17454	3.29745	0.000128446	0.000470858	protein of unknown function	N/A
AFUA_8G01660	222.006	57.7569	1.94139	2.11544e-05	9.36255e-05	Ortholog of Aspergillus fumigatus A1163 : AFUB_084940	N/A
AFUA_8G01690	14581	55531.9	-1.92924	5.52342e-12	7.54613e-11	Ortholog of A. oryzae RIB40 : AO090010000578 and Aspergillus fumigatus A1163 : AFUB_084900	N/A
AFUA_8G01770	21.1494	73.3633	-1.79498	2.04331e-07	1.39772e-06	Predicted adhesin-like protein	N/A
AFUA_8G01820	116.908	37.8676	1.62341	2.88675e-06	1.54809e-05	protein of unknown function	N/A
AFUA_8G01840	569.142	207.493	1.4555	3.79281e-11	4.64373e-10	protein of unknown function	N/A
AFUA_8G01870	88.6988	26.9122	1.7219	4.62604e-05	0.000188874	Ortholog of Aspergillus fumigatus A1163 : AFUB_084730	N/A
AFUA_8G01970	20.3912	54.0357	-1.4087	0.000456964	0.00147482	Putative extracellular endo-polygalacturonase	pgaB
AFUA_8G02030	130.95	473.6	-1.85665	6.21692e-11	7.34828e-10	Ortholog of A. oryzae RIB40 : AO090038000195, AO090012000751, Aspergillus flavus NRRL 3357 : AFL2T_03620, Neosartorya fischeri NRRL 181 : NFIA_095700 and Aspergillus wentii : Aspwe1_0032065	N/A
AFUA_8G02120	5563.17	1688.66	1.72007	7.43952e-14	1.24055e-12	protein of unknown function	N/A
AFUA_8G02250	87.5342	19.8574	2.1322	3.61701e-05	0.000152194	Ortholog of Neosartorya fischeri NRRL 181 : NFIA_095820, Aspergillus versicolor : Aspve1_0152402, Aspergillus clavatus NRRL 1 : ACLA_043370 and Aspergillus niger ATCC 1015 : 177036-mRNA	N/A
AFUA_8G02315	116.014	37.8148	1.62086	5.02935e-05	0.000203579	Ortholog(s) have endoplasmic reticulum localization	N/A
AFUA_8G02460	952.138	383.584	1.31145	3.28526e-11	4.06248e-10	Putative MFS transporter	N/A
AFUA_8G02470	976.896	211.083	2.20998	8.83213e-32	5.50203e-30	Trihydroxytoluene oxygenase, putative	N/A
AFUA_8G02480	6510.27	1973.65	1.72195	6.28858e-37	5.46389e-35	Ortholog of A. nidulans FGSC A4 : AN2792, A. niger CBS 513.88 : An12g05730, Neosartorya fischeri NRRL 181 : NFIA_096170 and Aspergillus versicolor : Aspve1_0038333	N/A
AFUA_8G02510	54.2666	4.39584	3.63312	4.3529e-07	2.79064e-06	Has domain(s) with predicted hydrolase activity, hydrolyzing O-glycosyl compounds activity and role in carbohydrate metabolic process	N/A
AFUA_8G02630	54.9876	16.157	1.7691	0.000191575	0.000674085	exopolygalacturonase B, putative	pgxB
AFUA_8G02650	678.673	144.21	2.23438	1.08953e-25	4.83936e-24	Putative ABC multidrug transporter	N/A
AFUA_8G02670	158.473	76.8226	1.04692	5.06733e-05	0.000205032	Ortholog of Aspergillus fumigatus A1163 : AFUB_083920	N/A
AFUA_8G02680	151.641	63.6784	1.25316	2.80944e-06	1.5099e-05	Ortholog of A. nidulans FGSC A4 : AN8888, Aspergillus wentii : Aspwe1_0122297, Aspergillus versicolor : Aspve1_0034587 and Aspergillus clavatus NRRL 1 : ACLA_043030	N/A
AFUA_8G04020	720.282	335.107	1.1045	1.24412e-11	1.63869e-10	Has domain(s) with predicted role in positive regulation of autophagy	N/A
AFUA_8G04030	1338.34	613.709	1.12471	3.95911e-18	9.70667e-17	Ortholog of A. nidulans FGSC A4 : AN1412, A. niger CBS 513.88 : An16g09150, A. oryzae RIB40 : AO090103000016, Aspergillus wentii : Aspwe1_0117975 and Aspergillus sydowii : Aspsy1_0144289	N/A
AFUA_8G04050	408.101	1011.6	-1.31009	3.24239e-19	8.72714e-18	Putative DNA binding transcription factor	N/A
AFUA_8G04070	94.9458	25.5455	1.89761	0.000102681	0.000384271	Putative glucosamine-6-phosphate deaminase	N/A
AFUA_8G04100	228.659	35.4573	2.69082	7.1448e-15	1.29852e-13	Putative N-acetylglucosamine-6-phosphate deacetylase	nagA
AFUA_8G04170	2434.11	744.881	1.70809	5.72954e-25	2.41494e-23	Ortholog of A. nidulans FGSC A4 : AN1421, A. niger CBS 513.88 : An16g08920, A. oryzae RIB40 : AO090103000032, Aspergillus wentii : Aspwe1_0043825 and Aspergillus sydowii : Aspsy1_0041969	N/A
AFUA_8G04180	3956.71	1418.39	1.47978	1.14561e-24	4.73492e-23	SNF1-interacting protein 5, putative	sip5
AFUA_8G04390	585.727	260.083	1.17141	1.01421e-09	1.00921e-08	Ortholog of A. nidulans FGSC A4 : AN1451, A. niger CBS 513.88 : An16g08650, A. oryzae RIB40 : AO090103000064, Aspergillus wentii : Aspwe1_0116823 and Aspergillus sydowii : Aspsy1_0144294	N/A
AFUA_8G04480	1060.94	407.75	1.37943	1.56823e-10	1.76115e-09	Has domain(s) with predicted substrate-specific transmembrane transporter activity, transmembrane transporter activity, role in transmembrane transport and integral component of membrane, membrane localization	N/A
AFUA_8G04550	80.9924	19.1035	2.08261	1.36957e-08	1.14865e-07	Has domain(s) with predicted catalytic activity and role in coenzyme M biosynthetic process	N/A
AFUA_8G04680	155.385	76.0661	1.02905	0.00176328	0.00492118	Has domain(s) with predicted oxidoreductase activity and role in metabolic process	N/A
AFUA_8G04720	155.21	56.0203	1.46712	4.06382e-08	3.15627e-07	Ortholog of Aspergillus glaucus : Aspgl1_0747455, Aspergillus flavus NRRL 3357 : AFL2T_00689, Aspergillus fumigatus A1163 : AFUB_082790 and Aspergillus clavatus NRRL 1 : ACLA_058110	N/A
AFUA_8G04780	3608.41	1756.95	1.03838	3.63314e-10	3.86949e-09	Putative peroxisome membrane protein	N/A
AFUA_8G04826	1937.88	639.444	1.59916	4.41203e-22	1.47142e-20	Ortholog of A. nidulans FGSC A4 : AN10201, A. niger CBS 513.88 : An16g07990, A. oryzae RIB40 : AO090005000664, Neosartorya fischeri NRRL 181 : NFIA_097640 and Aspergillus wentii : Aspwe1_0645178	N/A
AFUA_8G04910	1286.7	436.445	1.55924	3.53327e-31	2.12103e-29	Ortholog of A. niger CBS 513.88 : An16g07900, A. oryzae RIB40 : AO090005000649, Aspergillus wentii : Aspwe1_0053737, Aspergillus sydowii : Aspsy1_0046365 and Aspergillus terreus NIH2624 : ATET_00115	N/A
AFUA_8G04920	2930.39	428.577	2.77343	9.92801e-08	7.17264e-07	LEA domain protein	N/A
AFUA_8G05030	902.57	349.708	1.36786	4.15221e-07	2.66838e-06	Ortholog of A. nidulans FGSC A4 : AN10816, A. oryzae RIB40 : AO090003001446, AO090009000107, Aspergillus versicolor : Aspve1_0130291 and Aspergillus clavatus NRRL 1 : ACLA_058430	N/A
AFUA_8G05060	508.739	252.507	1.01128	0.000173315	0.000615299	Ortholog of A. niger CBS 513.88 : An16g07690, A. oryzae RIB40 : AO090005000637, Neosartorya fischeri NRRL 181 : NFIA_097860 and Aspergillus wentii : Aspwe1_0053757	N/A
AFUA_8G05110	100.316	210.531	-1.06828	6.77239e-08	5.05886e-07	Has domain(s) with predicted ribonuclease activity and role in U6 snRNA 3'-end processing	N/A
AFUA_8G05160	3175.37	1184.84	1.42205	1.05638e-35	8.11123e-34	Peroxisomal membrane protein 13, putative	pex13
AFUA_8G05220	110.881	54.1512	1.03091	0.000513189	0.00163457	Putative acetamidase	N/A
AFUA_8G05360	4431.79	1119.61	1.98488	5.16577e-33	3.55326e-31	Ortholog(s) have cytosol, nucleus localization	N/A
AFUA_8G05450	1693.97	729.892	1.21441	2.2568e-18	5.6735e-17	Ortholog of A. nidulans FGSC A4 : AN1535, Neosartorya fischeri NRRL 181 : NFIA_098190, Aspergillus wentii : Aspwe1_0176287 and Aspergillus versicolor : Aspve1_0435110	N/A
AFUA_8G05580	9332.53	3312.77	1.49427	2.47755e-34	1.79125e-32	Putative coenzyme A transferase	coaT
AFUA_8G05610	13305.3	33368.8	-1.32654	2.85264e-15	5.36155e-14	Putative cell wall glucanase	btgE
AFUA_8G05640	2967.82	1213.26	1.29064	2.01189e-14	3.4778e-13	Ortholog of A. nidulans FGSC A4 : AN10216, A. niger CBS 513.88 : An15g04470, A. oryzae RIB40 : AO090005000578, Aspergillus wentii : Aspwe1_0118846 and Aspergillus sydowii : Aspsy1_0055743	N/A
AFUA_8G05650	55016.2	5035.82	3.44955	1.43604e-53	2.68377e-51	Ortholog(s) have intracellular localization	N/A
AFUA_8G05670	2043.19	910.805	1.16561	1.54085e-20	4.65308e-19	Ortholog(s) have cytoplasm localization	N/A
AFUA_8G05710	10208	2041.46	2.32192	1.72252e-18	4.42009e-17	Putative major facilitator superfamily (MFS) sugar transporter	mfsA
AFUA_8G05720	4919.74	899.931	2.45052	2.31357e-42	2.60408e-40	Ortholog of A. niger CBS 513.88 : An19g00030, A. oryzae RIB40 : AO090023000002, Neosartorya fischeri NRRL 181 : NFIA_098510 and Aspergillus wentii : Aspwe1_0142195	N/A
AFUA_8G05730	33.0587	2.32646	3.83231	1.50721e-05	6.8702e-05	Has domain(s) with predicted hydrolase activity, hydrolyzing O-glycosyl compounds activity and role in carbohydrate metabolic process	N/A
AFUA_8G05740	98.3003	32.8009	1.58706	0.000872716	0.00264027	Has domain(s) with predicted role in response to stress and integral component of membrane localization	N/A
AFUA_8G05770	55.0327	12.1078	2.1854	0.000134741	0.000491028	Ortholog of Aspergillus acidus : Aspfo1_0053584 and Aspergillus fumigatus A1163 : AFUB_081780	N/A
AFUA_8G05780	103.749	25.5895	2.02217	0.000558186	0.00176246	Ortholog of Aspergillus fumigatus A1163 : AFUB_081770 and Aspergillus zonatus : Aspzo1_1313164	N/A
AFUA_8G05830	53.8108	112.26	-1.06373	0.0011722	0.00343308	Palmitoyltransferase pfa4, putative	pfa4
AFUA_8G05850	203.624	513.251	-1.33407	8.6636e-06	4.19623e-05	Has domain(s) with predicted oxidoreductase activity and role in oxidation-reduction process	N/A
AFUA_8G05860	26.9114	74.4446	-1.47477	0.000100192	0.000376197	Putative aromatic amino acid and leucine permease	N/A
AFUA_8G05870	13.1271	51.5049	-1.97989	0.000475018	0.00152509	Ortholog of A. nidulans FGSC A4 : AN7918, A. niger CBS 513.88 : An15g04360, An09g00420, An16g04220, A. oryzae RIB40 : AO090003001435 and Aspergillus wentii : Aspwe1_0027288, Aspwe1_0048023	N/A
AFUA_8G05970	72.1937	189.484	-1.39336	7.4683e-08	5.52951e-07	Ortholog of A. nidulans FGSC A4 : AN5283, AN2708, AN1572, AN7419, A. fumigatus Af293 : Afu6g14000, A. niger CBS 513.88 : An07g02380, An08g07270 and A. oryzae RIB40 : AO090026000716, AO090005000543	N/A
AFUA_8G05985	15220.3	31269.7	-1.03878	0.000197662	0.000692797	Ortholog of A. nidulans FGSC A4 : AN1603, Neosartorya fischeri NRRL 181 : NFIA_098760, NFIA_099140, Aspergillus wentii : Aspwe1_0689083 and Aspergillus versicolor : Aspve1_0037404	N/A
AFUA_8G06460	48.536	106.76	-1.14189	0.00102538	0.00304447	Has domain(s) with predicted DNA binding, RNA polymerase II transcription factor activity, sequence-specific DNA binding, zinc ion binding activity and role in regulation of transcription, DNA-templated, transcription, DNA-templated	N/A
AFUA_8G06490	3269.08	1512.59	1.11197	7.11522e-05	0.00027692	protein of unknown function	N/A
AFUA_8G06560	43.1001	88.7563	-1.04379	0.00271123	0.00722488	Has domain(s) with predicted role in transmembrane transport and integral component of membrane localization	N/A
AFUA_8G06700	1718.6	844.75	1.02449	0.000633731	0.00197954	Putative annexin	anxc3.1
AFUA_8G06770	168.496	386.364	-1.19808	9.47906e-06	4.54233e-05	Has domain(s) with predicted hydrolase activity and role in metabolic process	N/A
AFUA_8G06830	170.144	446.463	-1.39274	1.37505e-10	1.55124e-09	Endo-beta-1,4-glucanase D, putative	eglD
AFUA_8G06870	1554.42	464.921	1.74117	1.48461e-12	2.18176e-11	Has domain(s) with predicted substrate-specific transmembrane transporter activity, transmembrane transporter activity, role in transmembrane transport and integral component of membrane, membrane localization	N/A
AFUA_8G06910	15.4196	0	6.3521	1.00851e-06	5.98818e-06	Ortholog of Aspergillus fumigatus A1163 : AFUB_080870	N/A
AFUA_8G06930	700.398	74.4022	3.23492	4.26854e-45	5.56314e-43	Has domain(s) with predicted DNA binding, RNA polymerase II transcription factor activity, sequence-specific DNA binding, zinc ion binding activity and role in regulation of transcription, DNA-templated, transcription, DNA-templated	N/A
AFUA_8G06970	23.3984	0.475989	5.53166	1.43322e-05	6.56921e-05	Has domain(s) with predicted catalytic activity, hydrolase activity, hydrolyzing O-glycosyl compounds activity and role in carbohydrate metabolic process	N/A
AFUA_8G06980	72.3349	16.0855	2.16858	1.88374e-07	1.29663e-06	Putative GH25 lysozyme	gh25
AFUA_8G07040	24.6979	3.68382	2.75594	0.00278485	0.0074011	Putative monooxygenase	N/A
AFUA_8G07050	915.232	127.18	2.8474	0.000231183	0.000797032	Ortholog of A. niger CBS 513.88 : An11g00330/pynE, An07g00480, A. oryzae RIB40 : AO090001000371, Aspergillus wentii : Aspwe1_0044827, Aspwe1_0167836 and Aspergillus sydowii : Aspsy1_0091667	N/A
AFUA_8G07080	49.021	142.324	-1.53925	0.000102692	0.000384271	Putative secreted metalloprotease	mep
AFUA_8G07110	800.406	362.27	1.14374	0.000409554	0.00133662	Has domain(s) with predicted ATP binding, alanine-tRNA ligase activity, ligase activity, forming aminoacyl-tRNA and related compounds activity, role in alanyl-tRNA aminoacylation, tRNA aminoacylation and cytoplasm localization	N/A
AFUA_8G07140	529.749	205.932	1.36362	3.84119e-13	5.99166e-12	Aconitase family protein	acoC
AFUA_8G07150	198.572	21.1042	3.23489	3.61285e-11	4.43987e-10	ArsH protein	arsH
AFUA_8G07160	4770.8	1023.87	2.22013	4.16469e-17	9.18737e-16	Ortholog of A. nidulans FGSC A4 : AN6881, A. niger CBS 513.88 : An03g01630, Neosartorya fischeri NRRL 181 : NFIA_099950 and Aspergillus versicolor : Aspve1_0035247	N/A
AFUA_8G07170	703.224	124.387	2.49925	2.21177e-23	8.23595e-22	Ortholog(s) have extracellular region localization	N/A
AFUA_8G07225	9493.03	1072.6	3.14578	8.58931e-36	6.64665e-34	Ortholog of Neosartorya fischeri NRRL 181 : NFIA_100040, Aspergillus fumigatus A1163 : AFUB_080540 and Aspergillus clavatus NRRL 1 : ACLA_060080	N/A
AFUA_8G07230	773.269	105.542	2.87495	3.46311e-43	4.08358e-41	Ortholog(s) have role in hyphal growth, maltose metabolic process, regulation of transcription, DNA-templated and nucleus localization	N/A
AFUA_8G07235	325.878	128.33	1.34415	9.61788e-08	6.96892e-07	Ortholog of A. niger CBS 513.88 : An01g01475, A. oryzae RIB40 : AO090023000051, Neosartorya fischeri NRRL 181 : NFIA_100080, Aspergillus wentii : Aspwe1_0170039 and Aspergillus versicolor : Aspve1_0045698	N/A
AFUA_8G07240	45.2905	14.0265	1.68955	0.000154413	0.00055516	Ortholog(s) have role in maltose metabolic process	N/A
AFUA_8tV(AAC)3	8.37629	0	5.47488	0.000206855	0.000722717	unspecified product	tV(AAC)3

## Sheet: OE v. WT
gene_id	OE Avg.	WT Avg.	log2FoldChange	pvalue	padj	Gene Description	Gene Name
AFUA_1G00120	131.186	268.135	-1.03051	1.31729e-05	5.49908e-05	protein of unknown function	N/A
AFUA_1G00300	0	16.4883	-6.57007	1.02111e-07	6.04791e-07	Ortholog of Aspergillus acidus : Aspfo1_0200728	N/A
AFUA_1G00310	0.406653	38.3993	-6.37056	7.12999e-08	4.33443e-07	Ortholog(s) have chitinase activity and role in chitin catabolic process	N/A
AFUA_1G00460	378.743	138.727	1.44833	0.000453402	0.00137815	Ortholog(s) have intracellular localization	N/A
AFUA_1G00510	11580	23865.1	-1.04325	6.6551e-10	5.4528e-09	D-lactate dehydrogenase (cytochrome)	dld1
AFUA_1G00560	342.553	164.858	1.05534	2.12216e-06	1.02758e-05	Has domain(s) with predicted catalytic activity, nucleic acid binding, zinc ion binding activity and role in nucleoside metabolic process	N/A
AFUA_1G00570	36.9119	189.634	-2.36326	7.91714e-17	1.29624e-15	Predicted mariner Ant1 transposon-related ORF	N/A
AFUA_1G00650	1.40513	16.0792	-3.51205	0.00167319	0.00446768	Putative alpha-1,3-glucanase	N/A
AFUA_1G00700	57.7207	127.885	-1.1483	1.28126e-06	6.45894e-06	protein of unknown function	N/A
AFUA_1G00760	352.461	2014.79	-2.51528	1.72939e-73	7.42618e-71	Ortholog of A. nidulans FGSC A4 : AN4143, AN12170, A. fumigatus Af293 : Afu5g14890, Aspergillus wentii : Aspwe1_0177868, Aspwe1_0403846 and Aspergillus niger ATCC 1015 : 41666-mRNA	N/A
AFUA_1G00790	74.3473	282.738	-1.92447	3.69905e-13	4.34639e-12	protein of unknown function	N/A
AFUA_1G00890	60.056	161.362	-1.42404	1.07412e-05	4.5544e-05	protein of unknown function	N/A
AFUA_1G00930	218.777	755.934	-1.78895	5.77892e-15	8.06402e-14	Ortholog of Aspergillus kawachii : Aspka1_0173976	N/A
AFUA_1G00990	7.00077	72.4056	-3.36679	8.09453e-09	5.68543e-08	Short chain dehydrogenase atsC, putative	atsC
AFUA_1G01000	7.54075	26.3496	-1.80803	0.000593812	0.00176451	Putative oxidoreductase, 2OG-Fe(II) oxygenase family protein	N/A
AFUA_1G01020	38.8057	108.372	-1.48297	0.000254535	0.000818725	Putative NACHT domain protein	N/A
AFUA_1G01070	0	6.26697	-5.17801	0.000458543	0.00139109	Ortholog of Neosartorya fischeri NRRL 181 : NFIA_055740	N/A
AFUA_1G01130	9.57747	32.2216	-1.7486	0.00318508	0.00790581	Ortholog of A. oryzae RIB40 : AO090005000025, Neosartorya fischeri NRRL 181 : NFIA_023460, Aspergillus fumigatus A1163 : AFUB_079670 and Aspergillus clavatus NRRL 1 : ACLA_046020	N/A
AFUA_1G01140	37.4686	76.2281	-1.02187	0.0032274	0.00799193	Ortholog of A. niger CBS 513.88 : An03g00980, A. oryzae RIB40 : AO090102000017, Neosartorya fischeri NRRL 181 : NFIA_023450 and Aspergillus versicolor : Aspve1_0142180	N/A
AFUA_1G01160	60.2145	27.8452	1.11255	0.00117079	0.00325594	Has domain(s) with predicted hydrolase activity and role in nucleotide catabolic process	N/A
AFUA_1G01175	20.3275	2.37295	3.09731	0.000588724	0.00175116	Has domain(s) with predicted role in cell redox homeostasis	N/A
AFUA_1G01240	156.155	77.9514	1.00576	0.000672372	0.00197571	Has domain(s) with predicted DNA binding, RNA polymerase II transcription factor activity, sequence-specific DNA binding, zinc ion binding activity and role in regulation of transcription, DNA-templated, transcription, DNA-templated	N/A
AFUA_1G01450	21.0533	98.0817	-2.22359	1.5994e-06	7.90248e-06	Ortholog of A. nidulans FGSC A4 : AN8025, A. niger CBS 513.88 : An11g08050, An05g01890, An11g03950, A. oryzae RIB40 : AO090010000064, AO090701000602 and Aspergillus wentii : Aspwe1_0051796	N/A
AFUA_1G01650	92.0049	248.026	-1.43167	1.69291e-08	1.13991e-07	Has domain(s) with predicted RNA polymerase II transcription factor activity, sequence-specific DNA binding, zinc ion binding activity, role in regulation of transcription, DNA-templated and nucleus localization	N/A
AFUA_1G01780	75.6833	219.544	-1.5325	2.44171e-11	2.32529e-10	Has domain(s) with predicted oxidoreductase activity, transferase activity, transferring acyl groups other than amino-acyl groups, zinc ion binding activity and role in oxidation-reduction process	N/A
AFUA_1G01790	432.676	1026.13	-1.24554	1.35002e-13	1.67151e-12	Ortholog of A. nidulans FGSC A4 : AN10070, A. niger CBS 513.88 : An01g06420, A. oryzae RIB40 : AO090005000908, Aspergillus wentii : Aspwe1_0049751 and Aspergillus sydowii : Aspsy1_0144393	N/A
AFUA_1G01850	823.492	332.024	1.31003	3.46937e-09	2.57261e-08	Has domain(s) with predicted RNA polymerase II transcription factor activity, sequence-specific DNA binding, zinc ion binding activity, role in regulation of transcription, DNA-templated and nucleus localization	N/A
AFUA_1G01860	610.198	293.226	1.05786	9.42103e-13	1.06206e-11	Ortholog(s) have endoplasmic reticulum localization	N/A
AFUA_1G01920	242.29	18.8079	3.67927	3.10719e-29	1.48251e-27	Ortholog of Aspergillus fumigatus A1163 : AFUB_002300	N/A
AFUA_1G02040	1246.08	350.085	1.83138	2.13844e-07	1.21771e-06	Ortholog(s) have role in pathogenesis and cell surface, extracellular region localization	N/A
AFUA_1G02120	187.6	781.573	-2.05746	6.3956e-20	1.41497e-18	Ortholog of A. nidulans FGSC A4 : AN0353, Neosartorya fischeri NRRL 181 : NFIA_022530, Aspergillus wentii : Aspwe1_0103055 and Aspergillus versicolor : Aspve1_0048604	N/A
AFUA_1G02140	6675.18	2451.34	1.44521	2.03691e-17	3.51144e-16	Putative glycogen debranching enzyme	N/A
AFUA_1G02180	312.779	145.389	1.10544	7.74351e-08	4.66239e-07	Ortholog of A. nidulans FGSC A4 : AN0348, A. niger CBS 513.88 : An01g06070, A. oryzae RIB40 : AO090005000881, Aspergillus wentii : Aspwe1_0169690 and Aspergillus sydowii : Aspsy1_0143278	N/A
AFUA_1G02290	8700.06	37746.9	-2.11729	1.87786e-52	4.03185e-50	protein of unknown function	N/A
AFUA_1G02300	35.4531	11.7169	1.59307	0.00144322	0.00390887	Ortholog of A. nidulans FGSC A4 : AN6408, A. niger CBS 513.88 : An01g05890, An02g00680, A. oryzae RIB40 : AO090005000870, AO090012000134 and Aspergillus wentii : Aspwe1_0025641, Aspwe1_0174993, Aspwe1_0177606	N/A
AFUA_1G02310	0	15.069	-6.44395	0.000182842	0.000606286	Ortholog of A. nidulans FGSC A4 : AN0336, A. niger CBS 513.88 : An01g05880, Aspergillus wentii : Aspwe1_0736723, Aspergillus sydowii : Aspsy1_1167337 and Aspergillus terreus NIH2624 : ATET_04862	N/A
AFUA_1G02330	660.164	1534.21	-1.21694	6.6842e-15	9.28612e-14	Ortholog of A. nidulans FGSC A4 : AN0335, A. niger CBS 513.88 : An01g05850, A. oryzae RIB40 : AO090005000867, Aspergillus wentii : Aspwe1_0103633 and Aspergillus sydowii : Aspsy1_0633416	N/A
AFUA_1G02460	1212.84	571.716	1.08515	4.67108e-19	9.4088e-18	Ortholog(s) have cytosol localization	N/A
AFUA_1G02590	853.939	397.994	1.10075	0.00012192	0.000421126	Ortholog(s) have transcription factor activity, RNA polymerase I CORE element sequence-specific binding activity and role in regulation of transcription from RNA polymerase I promoter, transcription from RNA polymerase I promoter	N/A
AFUA_1G02620	468.613	1075.86	-1.19845	1.30582e-13	1.62103e-12	Ortholog of Aspergillus fumigatus A1163 : AFUB_003000	N/A
AFUA_1G02860	29.7708	4.80823	2.61008	0.00136096	0.00372019	putative transcription factor	N/A
AFUA_1G02950	276.566	699.777	-1.34079	6.36751e-07	3.36619e-06	Has domain(s) with predicted nucleic acid binding, nucleotide binding activity	N/A
AFUA_1G02980	4801.37	12813.8	-1.41618	2.13188e-18	4.06923e-17	Putative 6-phosphogluconolactonase	N/A
AFUA_1G03040	12773.9	27422.8	-1.10218	3.27582e-12	3.5087e-11	Ortholog(s) have role in hyphal growth, response to cold, response to heat, response to oxidative stress, response to salt stress, sporocarp development involved in sexual reproduction	N/A
AFUA_1G03180	215.546	458.574	-1.0896	0.000536801	0.00160887	Has domain(s) with predicted carbon-sulfur lyase activity and role in metabolic process	N/A
AFUA_1G03190	29.0502	2.14601	3.76538	0.000368202	0.00114121	Ortholog of Aspergillus fumigatus A1163 : AFUB_003629	N/A
AFUA_1G03200	26.7613	209.034	-2.97375	1.95781e-12	2.15064e-11	Putative major facilitator superfamily (MFS) transporter	mfsC
AFUA_1G03210	710.904	139.28	2.34982	6.69027e-24	2.20219e-22	Myb family transcription factor	flbD
AFUA_1G03352	6.71288	798.911	-6.84796	3.82475e-77	1.9017e-74	Has domain(s) with predicted hydrolase activity	N/A
AFUA_1G03360	21.873	190.568	-3.12256	3.29305e-14	4.32676e-13	Ortholog of Aspergillus fumigatus A1163 : AFUB_003770	N/A
AFUA_1G03520	45.9326	12.112	1.9211	0.00303727	0.00757474	Ortholog of A. nidulans FGSC A4 : AN0251, A. niger CBS 513.88 : An01g04620, A. oryzae RIB40 : AO090005000747, Neosartorya fischeri NRRL 181 : NFIA_021140 and Aspergillus wentii : Aspwe1_0181100	N/A
AFUA_1G03550	1257.35	473.834	1.40703	3.05197e-23	9.57872e-22	Putative mitochondrial dihydroxy acid dehydratase	ilv3B
AFUA_1G03600	136.093	408.264	-1.58608	3.79451e-09	2.79834e-08	Glucan 1,3-beta-glucosidase A, putative	exg1
AFUA_1G03610	14481.9	47465.1	-1.71264	7.26674e-22	1.94473e-20	protein of unknown function	N/A
AFUA_1G03720	2349.17	9494.74	-2.01508	4.17107e-37	3.9014e-35	Ortholog(s) have endoplasmic reticulum, mitochondrion localization	N/A
AFUA_1G03775	532.095	256.153	1.05319	2.20811e-16	3.4795e-15	Ortholog(s) have role in asexual sporulation resulting in formation of a cellular spore and diterpenoid biosynthetic process, more	N/A
AFUA_1G03790	3781.1	1493.93	1.3396	9.38238e-08	5.5992e-07	Ortholog of A. nidulans FGSC A4 : AN10496, A. niger CBS 513.88 : An18g03940, A. oryzae RIB40 : AO090003000968, Neosartorya fischeri NRRL 181 : NFIA_020880 and Aspergillus versicolor : Aspve1_0030612	N/A
AFUA_1G03800	4035.31	1031.2	1.96839	2.72175e-15	3.89582e-14	Ortholog(s) have role in conidiophore development, hyphal growth, sporocarp development involved in sexual reproduction, syncytium formation by plasma membrane fusion	N/A
AFUA_1G04110	387.103	140.618	1.45909	9.6896e-14	1.2205e-12	Has domain(s) with predicted DNA binding, nucleic acid binding, zinc ion binding activity, role in transcription, DNA-templated and nucleus localization	N/A
AFUA_1G04130	91.9792	330.58	-1.84468	4.45287e-08	2.81756e-07	FG-GAP repeat protein	N/A
AFUA_1G04150	883.968	360.57	1.29364	8.00041e-07	4.14136e-06	Has domain(s) with predicted NAD binding, oxidoreductase activity, acting on the CH-OH group of donors, NAD or NADP as acceptor activity and role in oxidation-reduction process	N/A
AFUA_1G04250	220.288	468.512	-1.08893	1.20508e-13	1.5019e-12	Ortholog of Aspergillus fumigatus A1163 : AFUB_004580	N/A
AFUA_1G04260	1983.64	986.196	1.00809	2.26765e-20	5.26352e-19	endo-1,3(4)-beta-glucanase	ENGL1
AFUA_1G04270	7414.46	3313.52	1.16196	1.7918e-06	8.78417e-06	Putative vacuolar Ca2+/H+ exchanger	vcxA
AFUA_1G04300	13281.4	6630.11	1.00229	0.00169069	0.00450295	Ortholog of A. niger CBS 513.88 : An01g03130, A. oryzae RIB40 : AO090003000919, AO090701000446, Aspergillus wentii : Aspwe1_0025379 and Aspergillus terreus NIH2624 : ATET_06531	N/A
AFUA_1G04315	531.417	1675.44	-1.65671	6.58924e-28	2.80399e-26	Ortholog of A. nidulans FGSC A4 : AN0466, A. oryzae RIB40 : AO090003000918, Aspergillus wentii : Aspwe1_0037360 and Aspergillus sydowii : Aspsy1_0041113	N/A
AFUA_1G04350	186.77	65.2875	1.51845	1.87837e-10	1.63699e-09	Has domain(s) with predicted oxidoreductase activity and role in metabolic process	N/A
AFUA_1G04420	151.913	69.94	1.11946	2.02389e-05	8.13949e-05	Ortholog of Aspergillus glaucus : Aspgl1_1237776, Neosartorya fischeri NRRL 181 : NFIA_020350, Aspergillus wentii : Aspwe1_0037371 and Aspergillus fumigatus A1163 : AFUB_004760	N/A
AFUA_1G04510	76.9265	170.223	-1.14942	2.88031e-08	1.87916e-07	Ortholog of A. nidulans FGSC A4 : AN10356, AN0435, A. fumigatus Af293 : Afu3g13080, A. niger CBS 513.88 : An01g03600 and A. oryzae RIB40 : AO090003000870, AO090012000821	N/A
AFUA_1G04630	93.8727	394.041	-2.06841	4.14413e-34	3.15722e-32	Ortholog of Aspergillus fumigatus A1163 : AFUB_004980	N/A
AFUA_1G05010	408.347	92.0188	2.15091	1.95052e-10	1.69206e-09	Putative MFS transporter	mfs56
AFUA_1G05040	5615.32	14985.3	-1.41609	1.6673e-10	1.46113e-09	Ortholog(s) have ATPase activator activity, unfolded protein binding activity	N/A
AFUA_1G05220	605.192	1528.83	-1.33637	3.41833e-28	1.502e-26	Has domain(s) with predicted selenium binding activity and role in cell redox homeostasis	N/A
AFUA_1G05260	468.946	230.272	1.02482	6.06511e-09	4.34398e-08	Has domain(s) with predicted ATP binding, ATP-dependent helicase activity, helicase activity, nucleic acid binding activity	N/A
AFUA_1G05320	346.385	1322.29	-1.93246	9.6386e-15	1.32349e-13	Has domain(s) with predicted electron carrier activity, protein disulfide oxidoreductase activity and role in cell redox homeostasis, glycerol ether metabolic process	N/A
AFUA_1G05670	247.488	84.3284	1.55191	0.000839859	0.00242042	Ortholog of A. nidulans FGSC A4 : AN12461, A. niger CBS 513.88 : An18g03360, A. oryzae RIB40 : AO090009000369, Aspergillus wentii : Aspwe1_0169284 and Aspergillus sydowii : Aspsy1_0057641, Aspsy1_0154889	N/A
AFUA_1G05690	4339.05	1654.29	1.39113	4.3783e-05	0.000165315	Ortholog of A. nidulans FGSC A4 : AN4089, A. niger CBS 513.88 : An18g03450, A. oryzae RIB40 : AO090009000365, Aspergillus wentii : Aspwe1_0104096 and Aspergillus sydowii : Aspsy1_0057643	N/A
AFUA_1G05720	3449.35	8138.87	-1.23858	1.037e-12	1.16073e-11	C-14 sterol reductase, putative	erg24B
AFUA_1G05745	580.703	1375.24	-1.24307	4.25623e-26	1.61481e-24	Ortholog of A. nidulans FGSC A4 : AN12094, A. niger CBS 513.88 : An18g03540, A. oryzae RIB40 : AO090009000359, Aspergillus wentii : Aspwe1_0169275 and Aspergillus terreus NIH2624 : ATET_03050	N/A
AFUA_1G05780	353.319	130.543	1.43572	7.48235e-07	3.90745e-06	Ortholog of A. nidulans FGSC A4 : AN4191, A. niger CBS 513.88 : An18g03720, Neosartorya fischeri NRRL 181 : NFIA_018940, Aspergillus wentii : Aspwe1_0170107 and Aspergillus versicolor : Aspve1_0031814	N/A
AFUA_1G05840	1382.65	3177.52	-1.20072	9.68504e-17	1.57749e-15	Ortholog of A. nidulans FGSC A4 : AN4112, A. niger CBS 513.88 : An18g03610, A. oryzae RIB40 : AO090009000350, Aspergillus wentii : Aspwe1_0038192 and Aspergillus sydowii : Aspsy1_0089097	N/A
AFUA_1G05850	144.246	817.312	-2.50161	4.06611e-23	1.23912e-21	Has domain(s) with predicted role in response to antibiotic	N/A
AFUA_1G05950	3087.85	1066.43	1.5337	3.21287e-23	9.98419e-22	Ortholog of A. nidulans FGSC A4 : AN4199, A. niger CBS 513.88 : An18g03630, A. oryzae RIB40 : AO090011000091, Aspergillus wentii : Aspwe1_0038208, Aspwe1_0110054 and Aspergillus sydowii : Aspsy1_0032857	N/A
AFUA_1G06020	4415.14	19069.8	-2.11078	2.23803e-19	4.66725e-18	Ortholog of A. nidulans FGSC A4 : AN4206, A. niger CBS 513.88 : An18g03870, Aspergillus wentii : Aspwe1_0026071, Aspergillus sydowii : Aspsy1_0059171 and Aspergillus terreus NIH2624 : ATET_03025	N/A
AFUA_1G06110	2161.87	5126.58	-1.24587	9.12595e-22	2.38817e-20	Ortholog(s) have cytosol, mitochondrion, nucleus localization	N/A
AFUA_1G06350	814.119	5413.65	-2.73357	1.55834e-31	9.43696e-30	Ortholog of A. nidulans FGSC A4 : AN10518, A. niger CBS 513.88 : An18g05000, A. oryzae RIB40 : AO090001000412, Neosartorya fischeri NRRL 181 : NFIA_018360 and Aspergillus wentii : Aspwe1_0038230	N/A
AFUA_1G06670	2413.47	591.757	2.02838	1.00611e-09	8.05481e-09	Transcript up-regulated in conidia exposed to neutrophils	N/A
AFUA_1G06730	664.231	281.591	1.23899	3.65521e-25	1.32302e-23	Ortholog of A. nidulans FGSC A4 : AN2554, A. niger CBS 513.88 : An18g05780, A. oryzae RIB40 : AO090001000761, Aspergillus wentii : Aspwe1_0067057 and Aspergillus sydowii : Aspsy1_0086988	N/A
AFUA_1G06762	1566.02	549.268	1.51122	9.03465e-14	1.14257e-12	Ortholog of A. nidulans FGSC A4 : AN5714, A. niger CBS 513.88 : An18g05800, A. oryzae RIB40 : AO090001000477, Aspergillus wentii : Aspwe1_0109415 and Aspergillus sydowii : Aspsy1_0150388	N/A
AFUA_1G06780	5170.96	12804.8	-1.30823	2.82932e-19	5.83594e-18	Ortholog(s) have cytosol, nucleus localization	N/A
AFUA_1G06900	1933.59	788.425	1.29441	4.6875e-28	2.03132e-26	Transcriptional regulator crzA	crzA
AFUA_1G06910	143.007	49.3202	1.53297	0.00143256	0.0038863	Ortholog(s) have arabinogalactan endo-1,4-beta-galactosidase activity, role in pectin catabolic process and extracellular region localization	N/A
AFUA_1G06940	4361.36	8933.52	-1.03449	1.00333e-11	1.00513e-10	Ortholog(s) have FMN binding, chorismate synthase activity, riboflavin reductase (NADPH) activity, role in aromatic amino acid family biosynthetic process and cytosol, nucleus localization	N/A
AFUA_1G07030	100.711	258.779	-1.36151	0.000386049	0.0011895	Ortholog of Aspergillus fumigatus A1163 : AFUB_007400	N/A
AFUA_1G07040	913.742	3166.52	-1.79266	4.34693e-31	2.48881e-29	Ortholog of A. nidulans FGSC A4 : AN10646, A. niger CBS 513.88 : An07g09600, A. oryzae RIB40 : AO090012000956, Aspergillus wentii : Aspwe1_0111941 and Aspergillus terreus NIH2624 : ATET_02639	N/A
AFUA_1G07220	3785.5	8385.07	-1.14724	4.04421e-07	2.21739e-06	6-Phosphofructo-2-kinase	N/A
AFUA_1G07370	41.4062	10.9442	1.92283	0.00033118	0.00103701	Ortholog of Aspergillus fumigatus A1163 : AFUB_007720	N/A
AFUA_1G07400	1088.88	2884.48	-1.40546	1.42859e-15	2.08914e-14	Has domain(s) with predicted role in anaphase-promoting complex-dependent proteasomal ubiquitin-dependent protein catabolic process, regulation of mitotic metaphase/anaphase transition and anaphase-promoting complex localization	N/A
AFUA_1G07440	25125.4	113986	-2.18164	6.2478e-15	8.70546e-14	Molecular chaperone	hsp70
AFUA_1G07470	9251.27	24571.6	-1.40929	1.50342e-13	1.84691e-12	Autophagy-related protein 8, putative	atg8
AFUA_1G07480	18752.7	71679.6	-1.93448	1.06416e-15	1.57572e-14	Oxygen-dependent coproporphyrinogen-III oxidase, putative	hem13
AFUA_1G07500	512.523	1289.82	-1.33136	2.95082e-18	5.53103e-17	Ortholog of A. niger CBS 513.88 : An07g10060, Aspergillus wentii : Aspwe1_0046372, Aspergillus versicolor : Aspve1_0045780 and Aspergillus clavatus NRRL 1 : ACLA_027110	N/A
AFUA_1G07555	34.5689	12.3289	1.4963	0.000708125	0.00207174	Has domain(s) with predicted ubiquitinyl hydrolase activity and role in protein deubiquitination, ubiquitin-dependent protein catabolic process	N/A
AFUA_1G07560	274.886	83.4175	1.71993	3.48376e-09	2.58126e-08	Has domain(s) with predicted DNA binding, chromatin binding activity	N/A
AFUA_1G07620	487.369	232.538	1.06568	1.74132e-08	1.16948e-07	Has domain(s) with predicted single-stranded DNA endodeoxyribonuclease activity and role in DNA damage checkpoint, DNA repair	N/A
AFUA_1G08810	17195.3	5566.06	1.62722	1.11646e-36	1.01415e-34	Mitochondrial glycerol-3-phosphate dehydrogenase	N/A
AFUA_1G08920	1987.45	757.719	1.39094	2.30072e-13	2.76174e-12	Ortholog of A. nidulans FGSC A4 : AN1386, A. niger CBS 513.88 : An08g00410, A. oryzae RIB40 : AO090005001634, Aspergillus wentii : Aspwe1_0036270 and Aspergillus sydowii : Aspsy1_0138746	N/A
AFUA_1G09020	2600.22	5401.44	-1.05468	1.94889e-15	2.81516e-14	nuclear pore complex protein, putative	sonA
AFUA_1G09030	1194.71	18059.8	-3.9181	5.71468e-69	2.15947e-66	protein of unknown function	N/A
AFUA_1G09120	134.797	29.4893	2.1926	4.74982e-05	0.000178345	Putative amino acid transporter	N/A
AFUA_1G09260	26.1734	5.41314	2.25943	0.000174381	0.000581084	Has domain(s) with predicted N-acetyltransferase activity	N/A
AFUA_1G09310	475.253	192.48	1.30376	3.03924e-06	1.42278e-05	Ortholog(s) have cytoplasm localization	N/A
AFUA_1G09420	405.908	946.338	-1.22093	6.95519e-10	5.67897e-09	Ortholog of A. nidulans FGSC A4 : AN1347, Aspergillus wentii : Aspwe1_0024553, Aspergillus sydowii : Aspsy1_0074209 and Aspergillus terreus NIH2624 : ATET_08565	N/A
AFUA_1G09510	2031.18	8825.58	-2.11937	4.00273e-19	8.132e-18	Putative GPI-anchored protein	N/A
AFUA_1G09580	6795.79	1871.16	1.86066	6.93833e-09	4.91352e-08	Has domain(s) with predicted plasma membrane localization	N/A
AFUA_1G09730	4060.8	1750.63	1.2138	2.30291e-11	2.20422e-10	Has domain(s) with predicted catalytic activity and membrane localization	N/A
AFUA_1G09750	2920.67	976.184	1.58102	1.83307e-16	2.91532e-15	Putative aldehyde reductase	N/A
AFUA_1G09900	1294.06	529.204	1.28997	0.000149424	0.000506977	Alpha-L-arabinofuranosidase, putative	abfC
AFUA_1G09960	374.745	843.342	-1.1699	3.92672e-27	1.57185e-25	Ortholog of A. nidulans FGSC A4 : AN1271, A. niger CBS 513.88 : An08g01780, Aspergillus wentii : Aspwe1_0036525 and Aspergillus sydowii : Aspsy1_0141432	N/A
AFUA_1G10120	112.063	52.6809	1.08735	0.000259243	0.000833299	Ortholog of A. nidulans FGSC A4 : AN8931, A. niger CBS 513.88 : An08g01940, A. oryzae RIB40 : AO090038000421, Aspergillus wentii : Aspwe1_0048983 and Aspergillus sydowii : Aspsy1_0044402	N/A
AFUA_1G10250	86.2301	12.3684	2.7927	7.44659e-06	3.24633e-05	Ortholog of Aspergillus fumigatus A1163 : AFUB_009660	N/A
AFUA_1G10260	66.896	6.54484	3.34892	4.00456e-05	0.000152545	Ortholog of Aspergillus fumigatus A1163 : AFUB_009670	N/A
AFUA_1G10370	512.133	1120.56	-1.12917	4.83721e-08	3.03837e-07	Putative MFS multidrug transporter	N/A
AFUA_1G10380	392.291	2404.67	-2.61612	8.95327e-22	2.35603e-20	Non-ribosomal peptide synthetase (NRPS)	nrps1
AFUA_1G10390	117.294	450.642	-1.94336	4.34451e-36	3.76537e-34	Putative ABC multidrug transporter	abcB
AFUA_1G10420	215.285	85.6066	1.33432	8.04019e-07	4.15968e-06	Ortholog of A. nidulans FGSC A4 : AN1236, A. niger CBS 513.88 : An08g02360, Neosartorya fischeri NRRL 181 : NFIA_015250, Aspergillus wentii : Aspwe1_0036579 and Aspergillus versicolor : Aspve1_0036917	N/A
AFUA_1G10575	33.6101	7.13192	2.23236	0.000439626	0.00134059	protein of unknown function	N/A
AFUA_1G10610	2471.93	5323.86	-1.10681	2.54139e-06	1.20828e-05	Ortholog of Aspergillus fumigatus A1163 : AFUB_010030	N/A
AFUA_1G10750	468.362	1192.64	-1.34847	6.02967e-19	1.19921e-17	Ortholog(s) have mitochondrion localization	N/A
AFUA_1G10930	4797.03	14020.2	-1.5473	2.79698e-16	4.39651e-15	Putative ammonium transporter	N/A
AFUA_1G10980	578.258	277.525	1.05945	1.30681e-09	1.03309e-08	Ortholog(s) have D-erythro-sphingosine kinase activity, role in calcium-mediated signaling, response to heat, sphingolipid metabolic process and Golgi apparatus, membrane localization	N/A
AFUA_1G11170	19.7907	71.4458	-1.84667	5.97264e-07	3.17521e-06	Ortholog(s) have role in reciprocal meiotic recombination and nucleus localization	N/A
AFUA_1G11180	2780.13	17159.8	-2.62581	3.6844e-15	5.21837e-14	Heat shock protein/chaperonin	hsp78
AFUA_1G11230	25.1734	5.09477	2.28684	0.00167949	0.00447943	Hydroxymethylglutaryl-CoA (HMG-CoA) reductase	hmg2
AFUA_1G11350	8.2472	32.9	-1.99536	0.000295665	0.000936219	Has domain(s) with predicted role in transmembrane transport and integral component of membrane localization	N/A
AFUA_1G11380	153.185	890.413	-2.54011	1.80979e-36	1.59786e-34	Ortholog of A. nidulans FGSC A4 : AN6413, AN6419, AN6946, AN5312, AN5664, AN8328, AN3241, AN10369, AN1930, AN2386, AN1738, AN11159, AN8984, AN8951, AN1540, AN8971, AN9387, AN9266, AN9306, AN1317, AN10886, AN7232, AN7774, AN12202	N/A
AFUA_1G11390	580.474	1870.83	-1.68712	1.2852e-41	1.64072e-39	Has domain(s) with predicted electron carrier activity, heme binding, iron ion binding, oxidoreductase activity, acting on paired donors, with incorporation or reduction of molecular oxygen activity and role in oxidation-reduction process	N/A
AFUA_1G11500	491.775	1042.75	-1.08409	1.7526e-09	1.35934e-08	3-ketosteroid reductase	erg27
AFUA_1G11610	53.5949	23.4384	1.19171	0.000156852	0.000529774	Catabolic 3-dehydroquinase 1, putative	qutE1
AFUA_1G11620	214.113	96.9559	1.14342	2.4296e-05	9.65606e-05	Ortholog(s) have sequence-specific DNA binding, transcription factor activity, sequence-specific DNA binding activity	N/A
AFUA_1G11650	127.451	38.5648	1.71854	2.63113e-10	2.25966e-09	Ortholog of A. nidulans FGSC A4 : AN1129, A. oryzae RIB40 : AO090038000256, Neosartorya fischeri NRRL 181 : NFIA_013890, Aspergillus wentii : Aspwe1_0040542 and Aspergillus versicolor : Aspve1_0288835	N/A
AFUA_1G11740	222.135	1864.49	-3.06947	6.72338e-24	2.20541e-22	Ortholog of A. nidulans FGSC A4 : AN1127, AN7386, A. niger CBS 513.88 : An02g03380, An08g03700, A. oryzae RIB40 : AO090026000507 and Aspergillus wentii : Aspwe1_0043558, Aspwe1_0654818	N/A
AFUA_1G11790	1386.89	596.413	1.21666	1.50989e-24	5.2441e-23	Ortholog of A. nidulans FGSC A4 : AN1115, A. niger CBS 513.88 : An08g03980, A. oryzae RIB40 : AO090038000241, Aspergillus wentii : Aspwe1_0040527 and Aspergillus sydowii : Aspsy1_0038153	N/A
AFUA_1G12020	7209.51	3067.65	1.23275	3.99423e-06	1.83172e-05	Arrestin domain protein	N/A
AFUA_1G12070	7410.68	15133.6	-1.03007	4.50565e-18	8.23305e-17	Ortholog(s) have glycine dehydrogenase (decarboxylating) activity, role in glycine catabolic process, one-carbon metabolic process, protein lipoylation and mitochondrion localization	N/A
AFUA_1G12210	75.9285	247.078	-1.70004	3.22037e-10	2.73833e-09	Putative NADH oxidase	N/A
AFUA_1G12240	32.3316	156.349	-2.27812	1.81643e-10	1.58447e-09	Putative MFS peptide transporter	ptr2
AFUA_1G12250	23496.6	68958.4	-1.55328	7.99786e-20	1.76121e-18	Mitochondrial hypoxia response domain protein	rcfB
AFUA_1G12390	4596.63	1989.57	1.20805	1.24898e-07	7.3332e-07	Ortholog of S. cerevisiae SCD6	N/A
AFUA_1G12400	172.166	81.5938	1.0778	1.06557e-09	8.51642e-09	Has domain(s) with predicted arylformamidase activity and role in tryptophan catabolic process to kynurenine	N/A
AFUA_1G12440	114.868	56.5877	1.02175	0.00155174	0.00417643	Has domain(s) with predicted NAD binding, oxidoreductase activity, acting on the aldehyde or oxo group of donors, NAD or NADP as acceptor activity and role in cellular amino acid metabolic process, oxidation-reduction process	N/A
AFUA_1G12460	451.969	1028.13	-1.1865	1.52892e-12	1.6913e-11	Ortholog of A. nidulans FGSC A4 : AN8354, AN9181, AN8970, A. fumigatus Af293 : Afu1g12440, Afu6g00230 and A. niger CBS 513.88 : An12g03270, An10g01010, An01g11070, An11g04060, An16g00990	N/A
AFUA_1G12560	254.73	521.803	-1.03506	2.57363e-05	0.000101516	Putative endo-1,4-beta-glucanase	N/A
AFUA_1G12610	8427.94	17906	-1.08717	3.9416e-09	2.90002e-08	Hsp70 chaperone	hsp88
AFUA_1G12690	527.421	224.333	1.23374	2.24201e-14	2.97058e-13	ABC multidrug transporter Mdr4, putative	mdr4
AFUA_1G12840	31061.1	77836.3	-1.32534	1.17732e-10	1.04827e-09	Putative nitrite reductase	niiA
AFUA_1G12920	5906.55	2378.18	1.31244	2.91995e-11	2.75297e-10	Putative glycogen phosphorylase	glpV
AFUA_1G12980	1459.09	599.464	1.2831	4.87887e-05	0.000182465	Ortholog of A. nidulans FGSC A4 : AN1021, A. oryzae RIB40 : AO090012000595, Aspergillus wentii : Aspwe1_0498638, Aspergillus sydowii : Aspsy1_0053349 and Aspergillus terreus NIH2624 : ATET_00493	N/A
AFUA_1G12990	2998.59	1219.96	1.29736	0.000146477	0.000497939	Ortholog(s) have role in potassium ion transport, proton transport and integral component of mitochondrial inner membrane localization	N/A
AFUA_1G13000	213.893	88.5292	1.2744	2.6234e-09	1.98743e-08	Ortholog of A. nidulans FGSC A4 : AN10534, AN7218, A. fumigatus Af293 : Afu7g03950, A. niger CBS 513.88 : An13g00410, An06g00970 and A. oryzae RIB40 : AO090023000035, AO090026000819	N/A
AFUA_1G13080	54.8271	16.2838	1.74838	0.00229807	0.00590907	Ortholog of A. niger CBS 513.88 : An08g06070, Aspergillus wentii : Aspwe1_0183289, Aspergillus sydowii : Aspsy1_0086398 and Aspergillus terreus NIH2624 : ATET_00503	N/A
AFUA_1G13110	159.816	50.0184	1.67141	1.01103e-07	5.99196e-07	4-coumarate-CoA ligase	N/A
AFUA_1G13120	816.798	111.336	2.87446	1.75608e-34	1.39409e-32	protein of unknown function	N/A
AFUA_1G13160	1545.92	703.702	1.13566	4.63595e-08	2.92362e-07	Putative geranylgeranyl diphosphate synthase	N/A
AFUA_1G13170	1888.42	339.953	2.4742	1.69311e-30	9.19244e-29	Ortholog(s) have role in cellular protein localization, septation initiation signaling and mitotic spindle pole body localization	N/A
AFUA_1G13220	192.092	481.933	-1.3272	4.30787e-07	2.34561e-06	Has domain(s) with predicted electron carrier activity, heme binding, iron ion binding, oxidoreductase activity, acting on paired donors, with incorporation or reduction of molecular oxygen activity and role in oxidation-reduction process	N/A
AFUA_1G13250	1285.36	412.776	1.63862	2.00705e-05	8.08556e-05	Putative phospholipase C	N/A
AFUA_1G13400	2698.32	13421.3	-2.31443	2.17683e-28	9.74621e-27	Has domain(s) with predicted zinc ion binding activity	N/A
AFUA_1G13450	5635.48	2725.8	1.04782	6.43691e-09	4.58248e-08	Ortholog of A. nidulans FGSC A4 : AN0684, A. niger CBS 513.88 : An08g06520, A. oryzae RIB40 : AO090012000535, Aspergillus wentii : Aspwe1_0171971 and Aspergillus sydowii : Aspsy1_0028405	N/A
AFUA_1G13480	7931.19	18215.7	-1.19954	7.74932e-27	3.07596e-25	Ortholog(s) have ubiquinol-cytochrome-c reductase activity, role in aerobic respiration, mitochondrial electron transport, ubiquinol to cytochrome c and mitochondrial respiratory chain complex III, plasma membrane localization	N/A
AFUA_1G13560	858.054	288.089	1.57517	1.01889e-17	1.81612e-16	Protein of unknown function identified by mass spectrometry	N/A
AFUA_1G13660	602.011	1621.34	-1.42949	5.39909e-08	3.36738e-07	Has domain(s) with predicted FAD binding, oxidoreductase activity and role in metabolic process	N/A
AFUA_1G13730	2695.43	1298.33	1.05353	1.03764e-14	1.41861e-13	5'-3' exoribonuclease 2, putative	rat1
AFUA_1G13800	5347.34	2216.55	1.27056	3.27008e-06	1.52329e-05	MFS multidrug transporter	mdrA
AFUA_1G13980	669.901	1745.3	-1.38057	1.36525e-27	5.6076e-26	Ortholog of A. nidulans FGSC A4 : AN2186, AN10116, A. niger CBS 513.88 : An08g07120, An12g09760, An05g02480, An12g10180 and A. oryzae RIB40 : AO090010000355, AO090010000554	N/A
AFUA_1G13990	4298.52	9865.91	-1.19846	4.69745e-21	1.14079e-19	protein of unknown function	N/A
AFUA_1G14050	252.723	96.702	1.38606	3.85845e-05	0.000147574	Putative F-box protein	fbpA
AFUA_1G14080	375.832	107.828	1.79947	3.24077e-11	3.04027e-10	Putative integral membrane protein	N/A
AFUA_1G14270	631.568	305.577	1.04545	7.07236e-10	5.7597e-09	Has domain(s) with predicted catalytic activity, catechol 1,2-dioxygenase activity, ferric iron binding, iron ion binding and oxidoreductase activity, more	N/A
AFUA_1G14340	326.871	1002.15	-1.61646	1.73435e-11	1.69611e-10	Putative metalloreductase	N/A
AFUA_1G14440	714.055	330.25	1.11119	4.57953e-10	3.81843e-09	Has domain(s) with predicted cation transmembrane transporter activity, role in cation transport, transmembrane transport and integral component of membrane localization	N/A
AFUA_1G14510	869.716	396.532	1.13367	2.81675e-11	2.66365e-10	Has domain(s) with predicted metal ion transmembrane transporter activity, role in metal ion transport, transmembrane transport and membrane localization	N/A
AFUA_1G14560	206.48	619.507	-1.58462	1.16481e-05	4.91469e-05	Putative 1,2-alpha-mannosidase	msdS
AFUA_1G14570	1101.76	492.96	1.15984	1.55391e-11	1.52755e-10	Putative phosphoribosyl-AMP cyclohydrolase	N/A
AFUA_1G14660	161.038	337.899	-1.06838	5.37051e-06	2.40908e-05	Secondary metabolism regulator laeA	laeA
AFUA_1G14710	638.517	302.306	1.07735	3.96156e-08	2.53041e-07	Putative beta-glucosidase	N/A
AFUA_1G14880	998.7	426.075	1.22878	6.66211e-11	6.06913e-10	N-acylethanolamine amidohydrolase	N/A
AFUA_1G14930	13801.5	48949.7	-1.82648	2.8668e-20	6.58946e-19	Ortholog of A. nidulans FGSC A4 : AN0833, A. oryzae RIB40 : AO090005001239, Aspergillus wentii : Aspwe1_0171773, Aspergillus sydowii : Aspsy1_0139633 and Aspergillus terreus NIH2624 : ATET_00857	N/A
AFUA_1G14945	348.607	156.111	1.15825	3.1752e-15	4.51749e-14	Has domain(s) with predicted RNA polymerase II transcription factor activity, sequence-specific DNA binding, zinc ion binding activity, role in regulation of transcription, DNA-templated and nucleus localization	N/A
AFUA_1G14960	3906.35	1564.29	1.32009	9.04761e-23	2.6627e-21	Has domain(s) with predicted actin binding activity	N/A
AFUA_1G15130	439.873	975.959	-1.14879	1.83433e-18	3.53652e-17	Ortholog(s) have GPI-anchor transamidase activity, role in attachment of GPI anchor to protein and GPI-anchor transamidase complex localization	N/A
AFUA_1G15170	627.074	309.115	1.01974	1.90766e-05	7.73795e-05	Putative acyl-coA thioesterase II with a predicted role in beta oxidation of fatty acids	N/A
AFUA_1G15180	2965.88	940.069	1.6575	5.52955e-13	6.34722e-12	Ortholog of A. nidulans FGSC A4 : AN4122, AN2881, AN10123, AN0867, A. fumigatus Af293 : Afu1g13860, Afu3g11650 and A. niger CBS 513.88 : An08g07010, An02g07440, An01g13480	N/A
AFUA_1G15200	5803.79	2143.15	1.43719	5.35589e-18	9.71153e-17	Ortholog of A. nidulans FGSC A4 : AN3519, AN2646, AN0587, AN0866, AN7370 and A. fumigatus Af293 : Afu3g03790, Afu4g14040, Afu5g06900, Afu7g08575	N/A
AFUA_1G15230	1131.72	2685.03	-1.24664	6.00247e-11	5.52145e-10	Ortholog(s) have role in conidiophore development, conidium formation, hyphal growth	N/A
AFUA_1G15270	19256.8	110048	-2.51469	2.56639e-24	8.6588e-23	Ortholog(s) have ATPase activity, misfolded protein binding activity, role in cellular response to misfolded protein, protein refolding, protein unfolding and cytosol, nuclear envelope localization	N/A
AFUA_1G15410	79.3766	39.4694	1.00869	0.00013385	0.000458642	Has domain(s) with predicted zinc ion binding activity	N/A
AFUA_1G15490	2639.73	955.663	1.4658	1.33285e-16	2.14871e-15	Putative major facilitator superfamily (MFS) transporter	mfsB
AFUA_1G15520	245.171	107.335	1.18986	5.35159e-05	0.000198028	Ortholog(s) have allophanate hydrolase activity, urea carboxylase activity, role in cellular response to alkaline pH, nitrogen utilization, pathogenesis, urea catabolic process and cytoplasm localization	N/A
AFUA_1G15530	145.364	70.1092	1.05084	0.000443777	0.0013515	Ortholog(s) have role in nitrogen compound metabolic process	N/A
AFUA_1G15670	46.0716	193.61	-2.07359	3.22843e-08	2.09183e-07	Putative laccase	N/A
AFUA_1G15700	1302.48	399.553	1.70427	5.04334e-18	9.16238e-17	Ortholog of A. nidulans FGSC A4 : AN0904, A. niger CBS 513.88 : An01g14040, A. oryzae RIB40 : AO090005001136, Aspergillus wentii : Aspwe1_0027549 and Aspergillus sydowii : Aspsy1_0141245	N/A
AFUA_1G15820	2217.16	9323.08	-2.07214	3.10023e-33	2.20209e-31	Putative fatty acid hydroxylase with a possible role in the hydroxylation of a very long-chain fatty acid	N/A
AFUA_1G15910	589.253	101.233	2.53938	9.0246e-14	1.14257e-12	Ortholog(s) have role in conidiophore development	N/A
AFUA_1G15940	3331.57	1234.65	1.43215	1.01964e-10	9.13907e-10	Ortholog(s) have endoplasmic reticulum localization	N/A
AFUA_1G15966	149.991	73.4177	1.03222	0.000108116	0.000377586	protein of unknown function	N/A
AFUA_1G16010	200.162	75.6002	1.40484	7.42365e-06	3.23782e-05	protein of unknown function	N/A
AFUA_1G16030	436.197	1115.01	-1.35419	1.30267e-10	1.15444e-09	protein of unknown function	N/A
AFUA_1G16040	92.2935	250.431	-1.44081	1.08624e-08	7.52324e-08	Putative metalloreductase	N/A
AFUA_1G16140	90.0632	12.1987	2.87133	8.36407e-12	8.47805e-11	protein of unknown function	N/A
AFUA_1G16240	159.371	328.549	-1.04142	1.32795e-06	6.66705e-06	Has domain(s) with predicted catalytic activity and role in metabolic process	N/A
AFUA_1G16270	225.549	72.4512	1.63564	0.000748925	0.00217951	L-arabitol dehydrogenase	N/A
AFUA_1G16290	742.05	356.635	1.05705	3.54753e-06	1.64121e-05	ATP-dependent RNA helicase rok1, putative	rok1
AFUA_1G16360	72.0637	27.6656	1.38104	0.000158024	0.00053316	Ortholog of Aspergillus fumigatus A1163 : AFUB_015700	N/A
AFUA_1G16400	67.2112	33.6288	1.00705	0.00217142	0.00562627	Has domain(s) with predicted catalytic activity, hydrolase activity, hydrolyzing O-glycosyl compounds activity and role in carbohydrate metabolic process	N/A
AFUA_1G16430	91.0362	44.2676	1.04582	0.000183689	0.00060888	Ortholog(s) have extracellular region localization	N/A
AFUA_1G16450	331.598	2560.37	-2.94849	2.36604e-40	2.87526e-38	Ortholog of Aspergillus fumigatus A1163 : AFUB_015790	N/A
AFUA_1G16460	6318.39	2779.19	1.1848	9.46824e-08	5.64331e-07	Putative bZIP transcription factor	ADS-4
AFUA_1G16640	78.2287	30.4096	1.35657	5.86003e-06	2.60149e-05	Ortholog of A. nidulans FGSC A4 : AN0964, A. niger CBS 513.88 : An01g10620, A. oryzae RIB40 : AO090005001050, Aspergillus wentii : Aspwe1_0039876 and Aspergillus sydowii : Aspsy1_0138532	N/A
AFUA_1G16740	452.662	225.66	1.00381	0.00130043	0.00357646	Ortholog of Neosartorya fischeri NRRL 181 : NFIA_008640, Aspergillus fumigatus A1163 : AFUB_016120 and Aspergillus clavatus NRRL 1 : ACLA_018760	N/A
AFUA_1G16770	108.055	39.4672	1.44803	1.30774e-06	6.58191e-06	Has domain(s) with predicted carbon-nitrogen ligase activity, with glutamine as amido-N-donor activity	N/A
AFUA_1G16850	2699.25	10366	-1.94129	1.46416e-19	3.14362e-18	Sphingolipid C4-hydroxylase, putative	sur2
AFUA_1G17020	153.12	449.322	-1.55369	9.6198e-09	6.70194e-08	UDP-glucose dehydrogenase	ugd1
AFUA_1G17030	196.615	676.956	-1.78438	2.35467e-17	4.02253e-16	Putative glycosyl transferase, phoB-regulated	N/A
AFUA_1G17040	1191.23	6827.42	-2.51894	7.93584e-31	4.43609e-29	Ortholog(s) have cytosol, nucleus localization	N/A
AFUA_1G17060	118.524	28.3175	2.06586	5.40544e-06	2.42015e-05	Ortholog(s) have nucleus localization	N/A
AFUA_1G17070	2768.41	834.776	1.72947	2.22455e-12	2.42951e-11	Ortholog(s) have fungal-type vacuole localization	N/A
AFUA_1G17120	466.722	1002.57	-1.1034	2.87437e-13	3.41562e-12	Elongation factor 1 gamma	elfA
AFUA_1G17130	24.5446	83.5341	-1.76035	6.49731e-06	2.86288e-05	Ortholog of Neosartorya fischeri NRRL 181 : NFIA_008240, Aspergillus wentii : Aspwe1_0039804, Aspergillus versicolor : Aspve1_0079969 and Aspergillus clavatus NRRL 1 : ACLA_018380, ACLA_052840	N/A
AFUA_1G17170	7.24397	513.437	-6.16478	8.28068e-38	8.41157e-36	Putative alpha-ketoglutarate-dependent taurine dioxygenase	N/A
AFUA_1G17250	515.542	33915.5	-6.03967	1.04007e-11	1.03974e-10	Putative hydrophobin	rodB
AFUA_1G17260	5.41852	31.8428	-2.57266	0.000954672	0.00271487	Ortholog of A. nidulans FGSC A4 : AN3529, AN4144, AN8311, AN9211, AN4846 and A. fumigatus Af293 : Afu4g07950, Afu4g09380, Afu6g00560, Afu6g12140, Afu8g01900	N/A
AFUA_1G17290	484.368	88.3533	2.45306	8.62136e-20	1.88532e-18	protein of unknown function	N/A
AFUA_1G17340	25.8192	75.6871	-1.55944	0.000238275	0.000772207	Ortholog of Aspergillus fumigatus A1163 : AFUB_016710	N/A
AFUA_1G17350	2207.27	7338.49	-1.73303	1.46481e-15	2.13881e-14	Ortholog of A. oryzae RIB40 : AO090020000692, Neosartorya fischeri NRRL 181 : NFIA_008000, Aspergillus fumigatus A1163 : AFUB_016720 and Aspergillus clavatus NRRL 1 : ACLA_018150	N/A
AFUA_1G17360	746.421	311.384	1.26084	3.61033e-06	1.66782e-05	Putative bZip-type transcription factor with similarity to atfA	atfC
AFUA_1G17370	883.119	289.204	1.61052	7.36504e-10	5.98259e-09	Putative heat shock protein	scf1
AFUA_1G17390	60.9663	180.654	-1.56606	1.26372e-07	7.40591e-07	Ortholog of A. nidulans FGSC A4 : AN10318, Neosartorya fischeri NRRL 181 : NFIA_007950, Aspergillus versicolor : Aspve1_0026539, Aspve1_0038290, Aspve1_0078378 and Aspergillus clavatus NRRL 1 : ACLA_018100	N/A
AFUA_1G17400	328.867	1063.52	-1.6941	9.52942e-23	2.77853e-21	Has domain(s) with predicted serine-type peptidase activity and role in proteolysis	N/A
AFUA_1G17410	42.9774	102.421	-1.25554	0.00338507	0.00834519	Putative beta-glucosidase	exg15
AFUA_1G17460	1291.37	251.461	2.36091	7.70872e-17	1.26431e-15	Putative C6 transcription factor	N/A
AFUA_1G17550	106.002	544.382	-2.36085	3.10693e-21	7.68355e-20	Ortholog of Aspergillus fumigatus A1163 : AFUB_016930	N/A
AFUA_1G17620	101.47	13.2242	2.9255	2.9376e-16	4.60988e-15	Ortholog of A. oryzae RIB40 : AO090011000197, Aspergillus flavus NRRL 3357 : AFL2T_04974, Neosartorya fischeri NRRL 181 : NFIA_007750 and Aspergillus versicolor : Aspve1_0087209	N/A
AFUA_1G17630	37.0814	1226.8	-5.04739	2.14727e-16	3.39787e-15	Has domain(s) with predicted UDP-N-acetylmuramate dehydrogenase activity, flavin adenine dinucleotide binding, oxidoreductase activity and role in oxidation-reduction process	N/A
AFUA_1G17690	169.555	53.9037	1.65094	1.93276e-10	1.67974e-09	Has domain(s) with predicted UDP-N-acetylmuramate dehydrogenase activity, flavin adenine dinucleotide binding activity and role in oxidation-reduction process	N/A
AFUA_1G17700	24.9794	2.13421	3.55471	4.03626e-05	0.000153443	Ortholog(s) have versicolorin reductase activity and role in monodictyphenone biosynthetic process, sterigmatocystin biosynthetic process, xanthone-containing compound biosynthetic process	N/A
AFUA_1tP(AGG)1	1045.19	289.192	1.85374	2.20286e-11	2.11059e-10	unspecified product	tP(AGG)1
AFUA_2G00180	750.626	4797.21	-2.67629	9.08541e-22	2.38416e-20	Ortholog of A. nidulans FGSC A4 : AN2821, A. fumigatus Af293 : Afu2g17480, A. niger CBS 513.88 : An03g05360, An04g09420 and A. oryzae RIB40 : AO090102000063, AO090009000716	N/A
AFUA_2G00210	117.288	1356.25	-3.53138	1.37115e-09	1.08124e-08	Ortholog of A. fumigatus Af293 : Afu7g06340, A. niger CBS 513.88 : An01g11590, An01g01670, A. oryzae RIB40 : AO090009000035 and Aspergillus wentii : Aspwe1_0027365, Aspwe1_0046529	N/A
AFUA_2G00230	15.7686	36.3492	-1.21472	0.00234135	0.0060089	Ortholog(s) have mitochondrion localization	N/A
AFUA_2G00270	35.2892	8.6327	2.02554	5.1195e-05	0.000190634	Ortholog of Neosartorya fischeri NRRL 181 : NFIA_032470, Aspergillus versicolor : Aspve1_0079077, Aspergillus fumigatus A1163 : AFUB_017350 and Aspergillus terreus NIH2624 : ATET_07834	N/A
AFUA_2G00320	837.301	5360.41	-2.67892	3.77974e-25	1.36287e-23	putative sterol delta 5,6-desaturase	erg3
AFUA_2G00330	140.839	390.32	-1.47202	0.000141546	0.000482565	Has domain(s) with predicted hydrolase activity, hydrolase activity, acting on carbon-nitrogen (but not peptide) bonds, in linear amidines activity and role in metabolic process	N/A
AFUA_2G00390	0	10.3893	-5.90364	2.55746e-05	0.000101005	Ortholog of Aspergillus glaucus : Aspgl1_0084499 and Aspergillus fumigatus A1163 : AFUB_017440	N/A
AFUA_2G00440	22.3854	972.435	-5.4444	8.63923e-18	1.54281e-16	protein of unknown function	N/A
AFUA_2G00450	17.9385	1590.55	-6.47183	8.98323e-15	1.23709e-13	Putative hexokinase	N/A
AFUA_2G00460	25.5113	107.939	-2.07306	1.84752e-07	1.05907e-06	Has domain(s) with predicted oxidoreductase activity and role in metabolic process	N/A
AFUA_2G00470	19.4829	78.2244	-2.00082	8.66626e-05	0.000308246	Has domain(s) with predicted RNA polymerase II transcription factor activity, sequence-specific DNA binding, zinc ion binding activity, role in regulation of transcription, DNA-templated and nucleus localization	N/A
AFUA_2G00480	3.76747	26.2567	-2.80078	5.00746e-06	2.25802e-05	Ortholog of Aspergillus fumigatus A1163 : AFUB_017540	N/A
AFUA_2G00500	5.50659	103.707	-4.22333	6.56728e-12	6.7889e-11	Ortholog of A. nidulans FGSC A4 : AN8602, A. fumigatus Af293 : Afu6g09865, A. oryzae RIB40 : AO090023000371 and Neosartorya fischeri NRRL 181 : NFIA_032690, NFIA_055590	N/A
AFUA_2G00580	1719.51	518.251	1.73022	0.00244207	0.00624195	Ortholog of A. fumigatus Af293 : Afu7g05490, Neosartorya fischeri NRRL 181 : NFIA_032770, Aspergillus wentii : Aspwe1_0035458 and Aspergillus clavatus NRRL 1 : ACLA_007180, ACLA_093940	N/A
AFUA_2G00630	14.4391	128.011	-3.14309	1.74919e-13	2.12946e-12	Has domain(s) with predicted hydrolase activity, hydrolase activity, acting on ester bonds activity and role in lipid metabolic process	N/A
AFUA_2G00680	113.015	296.874	-1.39288	0.000571883	0.00170375	Has domain(s) with predicted catalytic activity	N/A
AFUA_2G00690	29.6367	101.558	-1.77321	0.000114366	0.000397796	Ortholog(s) have glucan 1,4-alpha-glucosidase activity, role in polysaccharide metabolic process and Golgi apparatus, endoplasmic reticulum, prospore membrane localization	N/A
AFUA_2G00710	34.3871	239.939	-2.79937	2.41347e-29	1.15736e-27	Ortholog(s) have alpha-amylase activity, role in carbohydrate catabolic process and cell septum, cell wall-bounded periplasmic space, extracellular region, fungal-type cell wall, hyphal septin band, spitzenkorper localization	N/A
AFUA_2G00720	931.05	9748.12	-3.3883	1.22108e-83	8.87349e-81	Putative aldehyde dehydrogenase (NAD+)	N/A
AFUA_2G00740	351.143	732.71	-1.06129	2.51473e-09	1.91123e-08	Ortholog of A. oryzae RIB40 : AO090701000367, Aspergillus flavus NRRL 3357 : AFL2T_06000, Neosartorya fischeri NRRL 181 : NFIA_033010 and Aspergillus wentii : Aspwe1_0029685	N/A
AFUA_2G00750	82.6491	451.577	-2.45357	2.13569e-33	1.52848e-31	Predicted oxidoreductase	N/A
AFUA_2G00770	271.354	612.795	-1.17537	4.26869e-16	6.56781e-15	Has domain(s) with predicted FAD binding, oxidoreductase activity and role in metabolic process	N/A
AFUA_2G00840	0.934901	27.0083	-4.85092	9.85934e-06	4.21644e-05	Ortholog(s) have endoplasmic reticulum localization	N/A
AFUA_2G00860	6.01633	181.511	-4.9337	3.06914e-26	1.18828e-24	Ortholog of Aspergillus fumigatus A1163 : AFUB_017940	N/A
AFUA_2G00930	12.8066	55.0616	-2.1089	1.57756e-08	1.06528e-07	Has domain(s) with predicted hydrolase activity, hydrolyzing O-glycosyl compounds activity and role in carbohydrate metabolic process	N/A
AFUA_2G00960	28.7436	8.59357	1.73212	0.000749114	0.00217951	NACHT domain protein	N/A
AFUA_2G00990	423.535	161.161	1.39438	7.0743e-11	6.42605e-10	Ortholog(s) have phosphatidylglycerol phospholipase C activity, role in phosphatidylglycerol catabolic process and lipid particle, mitochondrion localization	N/A
AFUA_2G01220	794.658	1619.95	-1.02774	2.45913e-05	9.757e-05	Putative GTP cyclohydrolase II	N/A
AFUA_2G01320	686.775	1548.49	-1.17259	2.6741e-09	2.02421e-08	Has domain(s) with predicted cation-transporting ATPase activity, metal ion binding, nucleotide binding activity, role in cation transport and integral component of membrane localization	N/A
AFUA_2G01350	881.394	432.525	1.02686	3.94394e-13	4.61119e-12	Ortholog(s) have NAD+ kinase activity, NADH kinase activity, role in NADP biosynthetic process, cellular iron ion homeostasis and cytoplasm, nucleus localization	N/A
AFUA_2G01410	472.335	954.432	-1.01412	1.3352e-06	6.69514e-06	Ortholog of A. oryzae RIB40 : AO090701000824, Neosartorya fischeri NRRL 181 : NFIA_033720, Aspergillus wentii : Aspwe1_0041628 and Aspergillus versicolor : Aspve1_0090015	N/A
AFUA_2G01620	379.181	130.595	1.53584	2.16585e-09	1.66471e-08	Ortholog of A. niger CBS 513.88 : An03g04820, A. oryzae RIB40 : AO090701000786, Neosartorya fischeri NRRL 181 : NFIA_033930 and Aspergillus wentii : Aspwe1_0041654	N/A
AFUA_2G01790	8156.09	2903.17	1.49012	5.81141e-22	1.58214e-20	Ortholog of A. nidulans FGSC A4 : AN4650, A. niger CBS 513.88 : An07g05410, A. oryzae RIB40 : AO090011000436, Aspergillus wentii : Aspwe1_0112486 and Aspergillus sydowii : Aspsy1_0059416	N/A
AFUA_2G01840	409.275	178.69	1.19524	4.07325e-09	2.98295e-08	Ortholog(s) have cytoplasm, nucleus localization	N/A
AFUA_2G01870	4905.11	1236.87	1.98757	0.000293232	0.000929274	Putative class I chitin synthase	chsA
AFUA_2G01890	1441.43	4169.66	-1.53271	4.05998e-16	6.27735e-15	Ortholog(s) have 2-octoprenyl-3-methyl-6-methoxy-1,4-benzoquinone hydroxylase activity, role in ubiquinone biosynthetic process and mitochondrial inner membrane localization	N/A
AFUA_2G01940	841.925	2054.93	-1.28699	1.36651e-11	1.35461e-10	Ortholog of A. nidulans FGSC A4 : AN4574, A. niger CBS 513.88 : An07g05670, An16g01120, A. oryzae RIB40 : AO090124000031, AO090011000460 and Aspergillus wentii : Aspwe1_0041700, Aspwe1_0111092	N/A
AFUA_2G02040	89.6392	33.5361	1.41819	1.69075e-06	8.32335e-06	Has domain(s) with predicted role in transmembrane transport and integral component of membrane localization	N/A
AFUA_2G02050	2130.75	8336.71	-1.96814	3.60948e-16	5.62685e-15	Putative peptidyl-prolyl cis-trans isomerase	cyp7
AFUA_2G02080	5266.64	1377.76	1.93452	2.69116e-11	2.54998e-10	protein of unknown function	N/A
AFUA_2G02120	1179.51	2834.42	-1.26511	5.99794e-09	4.29913e-08	Ortholog(s) have phosphopentomutase activity, role in guanosine catabolic process, inosine catabolic process, purine ribonucleoside salvage and cytosol, nucleus localization	N/A
AFUA_2G02380	5833.37	2234.5	1.38435	3.09762e-09	2.32248e-08	Ortholog of A. nidulans FGSC A4 : AN4622, A. niger CBS 513.88 : An07g06420, A. oryzae RIB40 : AO090011000518, Aspergillus wentii : Aspwe1_0168908 and Aspergillus sydowii : Aspsy1_0155773	N/A
AFUA_2G02390	653.745	118.153	2.46611	3.71153e-31	2.15109e-29	Ortholog of A. nidulans FGSC A4 : AN1220, A. fumigatus Af293 : Afu8g06040, A. niger CBS 513.88 : An08g02670 and A. oryzae RIB40 : AO090011000529, AO090005000537	N/A
AFUA_2G02430	1002.2	2826.51	-1.49611	1.75912e-35	1.44508e-33	Ortholog(s) have role in protein import into mitochondrial inner membrane, protein import into mitochondrial matrix and mitochondrial inner membrane presequence translocase complex, plasma membrane localization	N/A
AFUA_2G02500	843.658	188.238	2.16384	8.13915e-13	9.24165e-12	Ortholog of Neosartorya fischeri NRRL 181 : NFIA_034900, Aspergillus wentii : Aspwe1_0040593, Aspergillus fumigatus A1163 : AFUB_019600 and Aspergillus clavatus NRRL 1 : ACLA_092300	N/A
AFUA_2G02630	1064.62	2271.86	-1.09337	9.08999e-19	1.78531e-17	protein of unknown function	N/A
AFUA_2G02640	156.833	44.9003	1.80344	0.000603146	0.0017873	Ortholog of Neosartorya fischeri NRRL 181 : NFIA_035040, Aspergillus fumigatus A1163 : AFUB_019740 and Aspergillus clavatus NRRL 1 : ACLA_092150	N/A
AFUA_2G02910	291.804	648.233	-1.15295	4.98209e-10	4.13583e-09	Ortholog(s) have catechol 1,2-dioxygenase activity and role in catechol catabolic process, ortho-cleavage	N/A
AFUA_2G02990	1352.45	641.266	1.07633	1.77864e-13	2.16252e-12	Has domain(s) with predicted DNA binding, chromatin binding activity	N/A
AFUA_2G03020	90.6674	207.043	-1.19015	0.000786127	0.00227946	Has domain(s) with predicted DNA binding, chromatin binding activity	N/A
AFUA_2G03050	66.633	154.145	-1.20374	6.27439e-08	3.86098e-07	Has domain(s) with predicted sequence-specific DNA binding, transcription factor activity, sequence-specific DNA binding activity and role in regulation of transcription, DNA-templated	N/A
AFUA_2G03130	44.9778	20.3967	1.13689	0.00167941	0.00447943	Ortholog of A. nidulans FGSC A4 : AN10566, A. niger CBS 513.88 : An07g07550, Neosartorya fischeri NRRL 181 : NFIA_035480, Aspergillus wentii : Aspwe1_0183505 and Aspergillus clavatus NRRL 1 : ACLA_091430	N/A
AFUA_2G03190	91.3034	683.52	-2.90448	0.000336235	0.0010504	Ortholog of A. nidulans FGSC A4 : AN11476, Neosartorya fischeri NRRL 181 : NFIA_035550, Aspergillus wentii : Aspwe1_0167491, Aspwe1_0172197 and Aspergillus versicolor : Aspve1_0086542, Aspve1_0089117	N/A
AFUA_2G03280	2855.19	1377.71	1.05113	4.4115e-08	2.79701e-07	Calcium-responsive regulator ZipD	zipD
AFUA_2G03300	13387.4	38232.4	-1.51392	1.76019e-19	3.72838e-18	protein of unknown function	N/A
AFUA_2G03480	764.408	289.848	1.39862	6.13773e-05	0.00022448	Ortholog(s) have cell septum localization	N/A
AFUA_2G03510	338.009	1707.25	-2.33652	1.5452e-19	3.29515e-18	Putative pheromone processing carboxypeptidase	sxa2
AFUA_2G03540	298.984	117.215	1.35085	2.69094e-12	2.90529e-11	Ortholog of A. nidulans FGSC A4 : AN3032, A. fumigatus Af293 : Afu3g08990/cspA, A. niger CBS 513.88 : An16g02540, Aspergillus clavatus NRRL 1 : ACLA_036960 and Aspergillus sydowii : Aspsy1_0757763	N/A
AFUA_2G03570	818.765	214.394	1.93292	2.57599e-07	1.45113e-06	Predicted DDE1 transposon-related ORF	N/A
AFUA_2G03670	1238.91	243.863	2.34391	2.73798e-49	5.17315e-47	Ortholog of Neosartorya fischeri NRRL 181 : NFIA_036020 and Aspergillus fumigatus A1163 : AFUB_020740	N/A
AFUA_2G03730	76.2085	382.714	-2.33054	6.75783e-18	1.21371e-16	Putative high affinity copper transporter	N/A
AFUA_2G03780	92.7519	194.64	-1.07003	5.77219e-05	0.000212426	Ortholog of A. nidulans FGSC A4 : AN3808, A. niger CBS 513.88 : An07g08350, Aspergillus wentii : Aspwe1_0051545, Aspergillus sydowii : Aspsy1_0907892 and Aspergillus terreus NIH2624 : ATET_09511	N/A
AFUA_2G03830	12597.9	29548.8	-1.22992	7.08691e-12	7.27718e-11	Allergen Asp f 4	aspf4
AFUA_2G03850	505.179	1555.37	-1.62222	7.55744e-23	2.2311e-21	Ortholog of A. nidulans FGSC A4 : AN3802, A. niger CBS 513.88 : An07g08470, A. oryzae RIB40 : AO090005001512, Aspergillus wentii : Aspwe1_0051551 and Aspergillus sydowii : Aspsy1_0088749	N/A
AFUA_2G03860	548.809	2108.06	-1.94113	2.41907e-12	2.62376e-11	Low affinity plasma membrane zinc transporter	zrfB
AFUA_2G03900	100.226	276.958	-1.46689	3.24545e-07	1.80351e-06	Has domain(s) with predicted hydrolase activity, acting on carbon-nitrogen (but not peptide) bonds, in linear amides activity and role in metabolic process	N/A
AFUA_2G03990	2379.01	4980.28	-1.0659	1.11963e-09	8.9334e-09	Ortholog of A. nidulans FGSC A4 : AN3791, A. niger CBS 513.88 : An07g08650, A. oryzae RIB40 : AO090005001527, Aspergillus wentii : Aspwe1_0183621 and Aspergillus sydowii : Aspsy1_0150415	N/A
AFUA_2G04020	900.466	7175.8	-2.99443	2.76054e-18	5.18466e-17	Putative alpha, alpha-trehalose phosphate synthase subunit	N/A
AFUA_2G04262	82.1946	312.657	-1.93198	6.74245e-23	2.00934e-21	Ortholog of A. nidulans FGSC A4 : AN1893/silA, A. niger CBS 513.88 : An11g02150, Aspergillus wentii : Aspwe1_0055076 and Aspergillus sydowii : Aspsy1_0084209, Aspsy1_0138334	N/A
AFUA_2G04440	2243.58	1093.73	1.03629	1.58849e-11	1.55992e-10	Ortholog(s) have cytosol localization	N/A
AFUA_2G04470	4376.79	2018.46	1.11651	2.61732e-05	0.000103196	Ortholog of A. nidulans FGSC A4 : AN1871, A. niger CBS 513.88 : An11g03160, A. oryzae RIB40 : AO090003000240, Aspergillus wentii : Aspwe1_0177180 and Aspergillus sydowii : Aspsy1_0140729	N/A
AFUA_2G04560	145.362	433.412	-1.57824	1.80224e-10	1.575e-09	Has domain(s) with predicted oxidoreductase activity and role in metabolic process	N/A
AFUA_2G04890	745.653	252.37	1.56195	2.35256e-05	9.38143e-05	Ortholog of A. niger CBS 513.88 : An11g04600, A. oryzae RIB40 : AO090003000293, Neosartorya fischeri NRRL 181 : NFIA_081620 and Aspergillus clavatus NRRL 1 : ACLA_089760	N/A
AFUA_2G05060	49666.8	110494	-1.1536	6.06362e-16	9.19471e-15	alternative oxidase	aox
AFUA_2G05120	752.133	1722.63	-1.19578	5.49141e-09	3.95106e-08	Has domain(s) with predicted GTP binding, GTPase activity	N/A
AFUA_2G05140	3004.37	72.3697	5.38107	3.09419e-110	4.17582e-107	Ortholog of Neosartorya fischeri NRRL 181 : NFIA_081880, Aspergillus fumigatus A1163 : AFUB_022170 and Aspergillus clavatus NRRL 1 : ACLA_089490	N/A
AFUA_2G05250	1779.52	716.973	1.31115	8.11207e-50	1.56397e-47	putative transcription factor	rfeD
AFUA_2G05260	104.598	22.0747	2.24139	1.8025e-08	1.20768e-07	Has domain(s) with predicted FAD binding, oxidoreductase activity and role in metabolic process	N/A
AFUA_2G05290	121.284	51.264	1.24388	0.00208507	0.0054174	Ortholog of A. nidulans FGSC A4 : AN3976, A. niger CBS 513.88 : An02g11140, Neosartorya fischeri NRRL 181 : NFIA_082050, Aspergillus wentii : Aspwe1_0592927 and Aspergillus versicolor : Aspve1_0080485	N/A
AFUA_2G05310	1054.84	486.337	1.11649	1.28192e-05	5.36089e-05	Has domain(s) with predicted DNA binding, RNA polymerase II transcription factor activity, sequence-specific DNA binding, zinc ion binding activity and role in regulation of transcription, DNA-templated, transcription, DNA-templated	N/A
AFUA_2G05390	672.401	2218.73	-1.72251	1.18543e-28	5.33273e-27	Vacuolar membrane-associated protein iml1, putative	iml1
AFUA_2G05400	465.334	1253.29	-1.43033	2.23057e-13	2.68436e-12	Ortholog(s) have hydrolase activity, hydrolyzing O-glycosyl compounds activity and role in xyloglucan metabolic process	N/A
AFUA_2G05700	139.238	54.087	1.36193	4.10368e-09	3.0029e-08	Ortholog of A. oryzae RIB40 : AO090001000687, Neosartorya fischeri NRRL 181 : NFIA_082420, Aspergillus clavatus NRRL 1 : ACLA_068640 and Aspergillus sydowii : Aspsy1_0090059	N/A
AFUA_2G05810	668.114	2085.21	-1.64184	2.57274e-12	2.78085e-11	Putative dienelactone hydrolase	N/A
AFUA_2G05870	333.406	1110.87	-1.73624	6.42024e-17	1.05482e-15	Ortholog of Aspergillus fumigatus A1163 : AFUB_022910	N/A
AFUA_2G05920	172.328	43.5671	1.98537	9.67268e-10	7.75703e-09	Ortholog of Neosartorya fischeri NRRL 181 : NFIA_082640 and Aspergillus fumigatus A1163 : AFUB_022960	N/A
AFUA_2G06010	86.2437	24.7438	1.79543	0.000657638	0.00193602	Ortholog of Aspergillus fumigatus A1163 : AFUB_023090	N/A
AFUA_2G07590	48.4364	161.458	-1.73847	1.20372e-12	1.3394e-11	Ortholog(s) have role in (1->6)-beta-D-glucan biosynthetic process, cellular response to toxic substance, filamentous growth of a population of unicellular organisms in response to biotic stimulus and extracellular region localization	N/A
AFUA_2G07680	1538.4	4444.53	-1.5305	3.12404e-41	3.93505e-39	L-ornithine N5-oxygenase	sidA
AFUA_2G07790	571.038	1295.66	-1.18186	2.41561e-10	2.08025e-09	Putative glycine rich cell wall structural protein	N/A
AFUA_2G07860	113.938	36.396	1.64778	0.000848483	0.00244081	Ortholog of Aspergillus fumigatus A1163 : AFUB_023880	N/A
AFUA_2G08020	0.240978	22.2181	-6.28246	0.000116121	0.000402862	Ortholog of Aspergillus fumigatus A1163 : AFUB_024030	N/A
AFUA_2G08080	1298.94	4905.81	-1.91719	1.70269e-25	6.25889e-24	Ortholog(s) have role in cellular response to biotic stimulus, filamentous growth of a population of unicellular organisms in response to biotic stimulus, vacuole inheritance	N/A
AFUA_2G08240	297.434	679.734	-1.19192	4.97986e-07	2.67452e-06	Ortholog(s) have sequence-specific DNA binding activity and nucleus localization	N/A
AFUA_2G08250	728.779	1721.37	-1.2393	4.68423e-10	3.90228e-09	Has domain(s) with predicted NAD binding, coenzyme binding, glycerol-3-phosphate dehydrogenase [NAD+] activity, oxidoreductase activity, acting on the CH-OH group of donors, NAD or NADP as acceptor activity	N/A
AFUA_2G08290	1385.36	2895.66	-1.06341	1.66723e-13	2.03493e-12	Ortholog of A. nidulans FGSC A4 : AN6169, A. niger CBS 513.88 : An05g00900, A. oryzae RIB40 : AO090011000875, Aspergillus wentii : Aspwe1_0674836 and Aspergillus sydowii : Aspsy1_0058068	N/A
AFUA_2G08350	91.7974	203.296	-1.14582	3.67195e-07	2.02032e-06	Ortholog(s) have Golgi apparatus, cell division site, cell tip, endoplasmic reticulum localization	N/A
AFUA_2G08360	206.09	2057.69	-3.31989	2.36927e-197	7.46084e-194	Orotidine 5'-monophosphate decarboxylase	pyrG
AFUA_2G08370	1174.76	2577	-1.13328	4.66681e-07	2.51496e-06	Predicted glutathione S transferase	N/A
AFUA_2G08440	1984.07	945.801	1.06853	1.95548e-19	4.12354e-18	Has domain(s) with predicted ubiquitinyl hydrolase activity and role in protein deubiquitination, ubiquitin-dependent protein catabolic process	N/A
AFUA_2G08500	44.3509	15.7474	1.49782	0.000134056	0.000459182	Ortholog of A. nidulans FGSC A4 : AN6148, AN7407, A. fumigatus Af293 : Afu5g13710, A. niger CBS 513.88 : An02g14290, An12g03860 and A. oryzae RIB40 : AO090701000324, AO090011000852	N/A
AFUA_2G08510	474.654	221.151	1.0999	1.06488e-10	9.5174e-10	histone-lysine n-methyltransferase set9, putative	set9
AFUA_2G08570	667.078	1404	-1.07344	1.16078e-17	2.05353e-16	Ortholog(s) have RNA cap binding activity, role in mRNA splicing, via spliceosome and commitment complex, cytosol, mitotic spindle, nuclear cap binding complex localization	N/A
AFUA_2G08660	3742.26	1477.57	1.34055	1.06178e-15	1.57467e-14	Ortholog(s) have role in cation homeostasis	N/A
AFUA_2G08820	97.6378	336.353	-1.78526	0.000212846	0.000695483	Ortholog of A. nidulans FGSC A4 : AN6116, A. niger CBS 513.88 : An12g04450, A. oryzae RIB40 : AO090011000818, Aspergillus wentii : Aspwe1_0044988 and Aspergillus sydowii : Aspsy1_0045203	N/A
AFUA_2G08890	487.662	1303.7	-1.41816	3.11604e-16	4.88172e-15	Ortholog(s) have dihydrofolate reductase activity, drug binding, mRNA binding activity, role in dihydrofolate metabolic process, tetrahydrofolate biosynthetic process and mitochondrion localization	N/A
AFUA_2G08900	802.252	1978.42	-1.30217	1.51022e-06	7.49712e-06	putative voltage-gated chloride channel	N/A
AFUA_2G09030	1026.62	6534.69	-2.67032	1.65435e-21	4.21256e-20	Secreted dipeptidyl-peptidase	dppV
AFUA_2G09070	8089.3	2522.31	1.68123	2.88642e-08	1.88185e-07	DUF221 domain protein	N/A
AFUA_2G09140	1413.48	3391.25	-1.26261	4.33658e-22	1.19789e-20	Ortholog of A. niger CBS 513.88 : An12g04790, Aspergillus clavatus NRRL 1 : ACLA_080950, Aspergillus niger ATCC 1015 : 42387-mRNA and Aspergillus tubingensis : Asptu1_0047655	N/A
AFUA_2G09220	1848.02	13184	-2.83493	4.25905e-63	1.25735e-60	protein of unknown function	N/A
AFUA_2G09290	9865.18	25489.6	-1.36949	5.59943e-13	6.41964e-12	Putative antigenic mitochondrial protein	hsp60
AFUA_2G09330	501.058	3033.21	-2.59818	3.2295e-27	1.30381e-25	Has domain(s) with predicted RNA polymerase II transcription factor activity, sequence-specific DNA binding, zinc ion binding activity, role in regulation of transcription, DNA-templated and nucleus localization	N/A
AFUA_2G09340	456.254	1514.88	-1.73124	1.77075e-22	5.03864e-21	Ortholog of A. oryzae RIB40 : AO090011000758 and Aspergillus fumigatus A1163 : AFUB_025200	N/A
AFUA_2G09350	165.321	1404.58	-3.08785	3.16742e-34	2.47294e-32	Glucan endo-1,6-beta-glucosidase B, putative	exg4
AFUA_2G09530	553.726	2468.21	-2.15664	2.04715e-25	7.49589e-24	Ortholog(s) have role in filamentous growth and intracellular localization	N/A
AFUA_2G09540	433.343	951.291	-1.13417	6.69514e-07	3.52362e-06	Has domain(s) with predicted electron carrier activity, heme binding, iron ion binding, monooxygenase activity, oxidoreductase activity and acting on paired donors, more	N/A
AFUA_2G09580	70.1555	23.8558	1.55568	0.00339823	0.00837107	Has domain(s) with predicted UDP-N-acetylmuramate dehydrogenase activity and role in oxidation-reduction process	N/A
AFUA_2G09640	4502.74	1349.32	1.73831	1.17811e-18	2.29477e-17	RING finger domain protein	N/A
AFUA_2G09690	117.537	246.182	-1.06461	3.77758e-10	3.18996e-09	Ortholog of Aspergillus fumigatus A1163 : AFUB_025540	N/A
AFUA_2G09720	271.811	134.92	1.00957	0.000161562	0.000543933	Ortholog of A. niger CBS 513.88 : An16g05500, Neosartorya fischeri NRRL 181 : NFIA_085180, Aspergillus wentii : Aspwe1_0682039 and Aspergillus versicolor : Aspve1_0040894	N/A
AFUA_2G10230	128.173	406.096	-1.6643	4.04705e-09	2.96836e-08	Putative inositol oxygenase	N/A
AFUA_2G10240	2200.37	6226.85	-1.50075	4.28472e-09	3.11607e-08	Has domain(s) with predicted oxidoreductase activity and role in oxidation-reduction process	N/A
AFUA_2G10280	3541.72	1754.06	1.01345	2.28775e-13	2.74967e-12	Ortholog(s) have carbonyl reductase (NADPH) activity and cytosol, nucleus localization	N/A
AFUA_2G10520	1871.05	4360.69	-1.22094	2.49276e-08	1.64105e-07	Putative urate oxidase	uaZ
AFUA_2G10630	56.9075	23.1455	1.29963	6.45865e-05	0.000235579	Ortholog of Aspergillus fumigatus A1163 : AFUB_026410	N/A
AFUA_2G10640	1682.61	523.843	1.68322	6.81897e-09	4.83262e-08	Transcriptional adapter 2-alpha	adaB
AFUA_2G10830	375.932	178.848	1.07089	0.000577521	0.00171946	Ortholog of Aspergillus fumigatus A1163 : AFUB_026610	N/A
AFUA_2G10850	756.803	1543.75	-1.02882	2.98021e-13	3.53251e-12	Has domain(s) with predicted RNA polymerase II transcription factor activity, sequence-specific DNA binding, zinc ion binding activity, role in regulation of transcription, DNA-templated and nucleus localization	N/A
AFUA_2G10910	620.372	4107.06	-2.72686	4.446e-08	2.8151e-07	Putative maltose permease	N/A
AFUA_2G10960	480.543	1291.04	-1.42586	1.31009e-26	5.15685e-25	Putative alcohol dehydrogenase	adh2
AFUA_2G11040	1123.16	3062.9	-1.44713	1.45738e-12	1.61595e-11	Has domain(s) with predicted ubiquitin-protein transferase activity, role in protein ubiquitination and ubiquitin ligase complex localization	N/A
AFUA_2G11060	9319.61	20838	-1.16089	2.72408e-21	6.7722e-20	Putative acylCoA binding family protein	N/A
AFUA_2G11100	822.431	1743.66	-1.08434	5.21195e-17	8.6533e-16	Ortholog of A. nidulans FGSC A4 : AN5900, A. niger CBS 513.88 : An02g03000, A. oryzae RIB40 : AO090026000554, Aspergillus wentii : Aspwe1_0071487 and Aspergillus sydowii : Aspsy1_0151794	N/A
AFUA_2G11120	632.824	1507.13	-1.25179	2.92177e-13	3.46758e-12	Gliotoxin thiomethyltransferase	gtmA
AFUA_2G11200	55.9854	12.7512	2.13577	7.53759e-05	0.000271371	protein of unknown function	N/A
AFUA_2G11270	123.98	577.012	-2.21879	1.25984e-06	6.36798e-06	Putative alpha(1-3) glucan synthase	ags2
AFUA_2G11370	40.1629	97.3199	-1.28206	0.000169045	0.000566701	Ortholog of A. nidulans FGSC A4 : AN5876, AN2876, A. fumigatus Af293 : Afu3g11770, Aspergillus wentii : Aspwe1_0653753 and Aspergillus sydowii : Aspsy1_0146596, Aspsy1_1176317	N/A
AFUA_2G11500	1879.16	893.31	1.07287	4.57402e-13	5.29543e-12	Ortholog(s) have aralkylamine N-acetyltransferase activity, diamine N-acetyltransferase activity, role in chromatin organization and cytoplasm localization	N/A
AFUA_2G11630	10.7195	28.2504	-1.40625	0.00216798	0.00561891	Ortholog of Aspergillus fumigatus A1163 : AFUB_027390	N/A
AFUA_2G11730	1223.4	591.479	1.04827	3.03583e-11	2.85368e-10	Has domain(s) with predicted ATP binding, protein kinase activity, protein tyrosine kinase activity and role in protein phosphorylation	N/A
AFUA_2G11790	1031.99	2362.45	-1.19468	4.07373e-30	2.08025e-28	Ortholog of A. nidulans FGSC A4 : AN6198, A. niger CBS 513.88 : An02g03840, A. oryzae RIB40 : AO090026000463, Aspergillus wentii : Aspwe1_0175598 and Aspergillus sydowii : Aspsy1_0152269	N/A
AFUA_2G12410	9787.42	4470.01	1.13061	2.01123e-07	1.15013e-06	Ortholog(s) have cytoplasm localization	N/A
AFUA_2G12460	739.851	1649.93	-1.15723	3.34404e-20	7.57581e-19	Ortholog(s) have role in mitochondrial respiratory chain complex II assembly and mitochondrial matrix localization	N/A
AFUA_2G12500	562.225	2318.84	-2.04451	1.66367e-11	1.63205e-10	Has domain(s) with predicted role in transmembrane transport and integral component of membrane localization	N/A
AFUA_2G12510	98.9357	480.968	-2.28017	4.51466e-18	8.23359e-17	Ortholog of Aspergillus fumigatus A1163 : AFUB_028170	N/A
AFUA_2G12560	909.658	1969.62	-1.11426	5.58499e-17	9.24018e-16	Has domain(s) with predicted 4-alpha-hydroxytetrahydrobiopterin dehydratase activity and role in tetrahydrobiopterin biosynthetic process	N/A
AFUA_2G12650	318.219	108.238	1.55538	1.49538e-08	1.01413e-07	Has domain(s) with predicted carbon-sulfur lyase activity and role in metabolic process	N/A
AFUA_2G12680	259.52	65.3905	1.98555	8.51425e-12	8.61179e-11	Ortholog of A. nidulans FGSC A4 : AN7941, A. fumigatus Af293 : Afu7g00370, A. niger CBS 513.88 : An03g01770, Aspergillus sydowii : Aspsy1_0156290 and Aspergillus terreus NIH2624 : ATET_07370	N/A
AFUA_2G12700	645.321	98.9176	2.70516	1.33701e-13	1.65758e-12	Has domain(s) with predicted zinc ion binding activity	N/A
AFUA_2G12710	104.178	243.564	-1.22247	1.2295e-05	5.16457e-05	Has domain(s) with predicted role in transmembrane transport and integral component of membrane localization	N/A
AFUA_2G12780	1558.03	530.567	1.55382	1.75723e-12	1.93705e-11	Ortholog of A. nidulans FGSC A4 : AN5364, A. fumigatus Af293 : Afu4g01160, Neosartorya fischeri NRRL 181 : NFIA_044160, NFIA_087930 and Aspergillus wentii : Aspwe1_0097047	N/A
AFUA_2G12830	44.022	16.6618	1.39938	0.0013856	0.00377771	Has domain(s) with predicted transferase activity, transferring hexosyl groups activity and role in metabolic process	N/A
AFUA_2G13110	14098.1	35441	-1.32992	1.13513e-28	5.15555e-27	Cytochrome c	cycA
AFUA_2G13150	88.4034	416.567	-2.23593	9.56529e-20	2.0821e-18	Ortholog of Aspergillus fumigatus A1163 : AFUB_028780	N/A
AFUA_2G13175	356.502	923.445	-1.37299	2.44793e-18	4.62511e-17	Ortholog of Aspergillus fumigatus A1163 : AFUB_028810	N/A
AFUA_2G13260	3748.48	1354.49	1.4685	5.55854e-05	0.000205043	Developmental regulator medA, putative	medA
AFUA_2G13460	486.523	976.432	-1.0047	6.72438e-07	3.53704e-06	Ortholog(s) have alpha-amylase activity, role in carbohydrate catabolic process and cell septum, cell wall-bounded periplasmic space, extracellular region, fungal-type cell wall, hyphal septin band, spitzenkorper localization	N/A
AFUA_2G13500	1184.13	488.259	1.27764	3.68275e-08	2.36191e-07	Ortholog of A. niger CBS 513.88 : An02g05760, A. oryzae RIB40 : AO090026000263, Neosartorya fischeri NRRL 181 : NFIA_088700, Aspergillus wentii : Aspwe1_0045445 and Aspergillus versicolor : Aspve1_0130095	N/A
AFUA_2G13660	343.652	75.2338	2.19159	4.02434e-10	3.37937e-09	Ortholog of A. nidulans FGSC A4 : AN2411, A. niger CBS 513.88 : An02g05520, A. oryzae RIB40 : AO090026000242, Aspergillus wentii : Aspwe1_0045469 and Aspergillus sydowii : Aspsy1_0341196	N/A
AFUA_2G13680	10117.8	4457.77	1.18238	1.19935e-19	2.58681e-18	Putative calcium/calmodulin-dependent protein kinase	N/A
AFUA_2G13690	1047.34	2245.76	-1.1006	0.00125424	0.0034605	Has domain(s) with predicted acid-amino acid ligase activity	N/A
AFUA_2G13770	1152.57	457.266	1.3337	0.000205826	0.00067562	Putative C2H2 zinc finger transcription factor	flbC
AFUA_2G13790	29.036	6.12959	2.25132	4.1107e-05	0.000156084	Ortholog of Aspergillus fumigatus A1163 : AFUB_029420	N/A
AFUA_2G13840	35.4317	141.135	-1.98957	8.03366e-11	7.27651e-10	Ortholog of Aspergillus fumigatus A1163 : AFUB_029470	N/A
AFUA_2G13870	661.829	1736.35	-1.39153	9.74225e-12	9.77018e-11	Putative carrier protein	N/A
AFUA_2G13890	17056.5	2626.77	2.69893	3.43841e-32	2.22484e-30	Putative annexin	anxc3.2
AFUA_2G13950	189.426	59.5789	1.66985	5.90614e-11	5.43814e-10	Ortholog of Aspergillus fumigatus A1163 : AFUB_029580	N/A
AFUA_2G13990	133.214	434.693	-1.70769	3.34628e-12	3.57605e-11	Ortholog of A. nidulans FGSC A4 : AN6372, A. niger CBS 513.88 : An02g04970, A. oryzae RIB40 : AO090026000161, Neosartorya fischeri NRRL 181 : NFIA_089190 and Aspergillus wentii : Aspwe1_0176628	N/A
AFUA_2G14020	353.684	107.752	1.71458	2.01129e-11	1.93884e-10	Putative ABC transporter	N/A
AFUA_2G14110	1191.68	3583.83	-1.58854	1.53337e-24	5.30612e-23	E3 ubiquitin ligase complex SCF subunit sconB, putative	sconB
AFUA_2G14120	38.445	102.319	-1.40919	0.000131656	0.000451616	Has domain(s) with predicted RNA polymerase II transcription factor activity, sequence-specific DNA binding, zinc ion binding activity, role in regulation of transcription, DNA-templated and nucleus localization	N/A
AFUA_2G14140	41.574	1754.37	-5.39911	1.82761e-15	2.65215e-14	Ortholog of Aspergillus fumigatus A1163 : AFUB_029760	N/A
AFUA_2G14250	1594.39	640.056	1.31649	2.55431e-23	8.07044e-22	Negative cofactor two A	nctA
AFUA_2G14330	299.97	45.0831	2.73358	3.6807e-10	3.11294e-09	Ortholog of Aspergillus fumigatus A1163 : AFUB_029950	N/A
AFUA_2G14360	60.6538	512.242	-3.08066	2.37399e-40	2.87526e-38	GPI-anchored endo-beta-1,3-glucanase	eng2
AFUA_2G14460	111.606	314.034	-1.49129	1.55405e-07	9.03455e-07	Has domain(s) with predicted oxidoreductase activity and role in metabolic process	N/A
AFUA_2G14490	5753.43	1964.82	1.54997	1.15641e-08	7.96833e-08	Putative endoglucanase	N/A
AFUA_2G14520	0	94.3406	-9.08632	1.48485e-14	1.99536e-13	Secreted hydrolase	N/A
AFUA_2G14525	1.81487	93.1617	-5.65578	2.43502e-10	2.09505e-09	Ortholog of Aspergillus glaucus : Aspgl1_0049724 and Aspergillus zonatus : Aspzo1_0019858	N/A
AFUA_2G14530	25.6837	94.3124	-1.87052	0.000155806	0.000526617	Feruloyl esterase c, putative	faeC
AFUA_2G14590	24946.5	5312.99	2.23122	1.24522e-23	4.00124e-22	MFS monosaccharide transporter	N/A
AFUA_2G14610	393.923	145.79	1.43357	2.31608e-08	1.53114e-07	Has domain(s) with predicted nutrient reservoir activity	N/A
AFUA_2G14630	1124.56	471.294	1.25465	3.05392e-05	0.000118823	Putative cell wall glycosyl hydrolase	yteR
AFUA_2G14640	185.004	54.1326	1.77387	1.83221e-06	8.96834e-06	Ortholog of Aspergillus fumigatus A1163 : AFUB_030280	N/A
AFUA_2G14650	89.222	41.7564	1.09812	0.00336955	0.00830909	Has domain(s) with predicted ATP binding, protein kinase activity and role in protein phosphorylation	N/A
AFUA_2G14655	542.019	145.24	1.89924	1.75023e-17	3.07331e-16	protein of unknown function	N/A
AFUA_2G14661	39.3185	426.829	-3.44038	0.00168029	0.00448031	Ortholog of A. nidulans FGSC A4 : AN7539, A. fumigatus Af293 : Afu8g05890/rodE, A. niger CBS 513.88 : An15g03800 and Aspergillus wentii : Aspwe1_0038665, Aspwe1_0118414	N/A
AFUA_2G14750	13.7214	451.395	-5.04338	2.98123e-06	1.3977e-05	Putative endo-arabinase	N/A
AFUA_2G14760	411.371	903.54	-1.13537	2.68918e-08	1.76055e-07	Putative BCS1-like ATPase	N/A
AFUA_2G14860	202.42	83.6722	1.27284	1.63764e-10	1.43647e-09	Has domain(s) with predicted catalytic activity	N/A
AFUA_2G14990	1684.9	3387.39	-1.00754	6.89255e-11	6.26698e-10	Tubulin alpha-2 subunit	N/A
AFUA_2G15000	4960.83	1183.76	2.06718	1.88782e-11	1.83669e-10	Ortholog(s) have stretch-activated, cation-selective, calcium channel activity, role in calcium ion transmembrane transport, cell volume homeostasis, cellular calcium ion homeostasis and perinuclear endoplasmic reticulum localization	N/A
AFUA_2G15040	156.942	516.353	-1.71847	3.07417e-23	9.61646e-22	Has domain(s) with predicted acid-amino acid ligase activity	N/A
AFUA_2G15090	1686.31	356.303	2.24258	1.5641e-22	4.46406e-21	Has domain(s) with predicted arsenite transmembrane transporter activity, role in arsenite transport and integral component of membrane localization	N/A
AFUA_2G15100	281.878	46.6077	2.59178	4.20838e-12	4.43712e-11	Ortholog of A. nidulans FGSC A4 : AN5303, Neosartorya fischeri NRRL 181 : NFIA_090360, Aspergillus versicolor : Aspve1_0086623 and Aspergillus fumigatus A1163 : AFUB_030760	N/A
AFUA_2G15110	451.13	193.978	1.21845	1.63686e-07	9.48675e-07	Ortholog of A. nidulans FGSC A4 : AN7580, A. niger CBS 513.88 : An15g02960, A. oryzae RIB40 : AO090012000329, Aspergillus wentii : Aspwe1_0044605 and Aspergillus sydowii : Aspsy1_0046014	N/A
AFUA_2G15120	31.9133	3.74942	3.09586	1.00599e-05	4.29248e-05	Ortholog of Aspergillus fumigatus A1163 : AFUB_030780	N/A
AFUA_2G15160	490.044	174.999	1.48528	0.00155154	0.00417643	Ortholog(s) have alpha-L-arabinofuranosidase activity, role in L-arabinose metabolic process, hemicellulose catabolic process and extracellular region localization	N/A
AFUA_2G15240	27.0924	89.8029	-1.72937	2.49304e-09	1.89628e-08	Small oligopeptide transporter	optB
AFUA_2G15270	60.0552	10.1926	2.55512	0.000171609	0.000573671	Ortholog of A. nidulans FGSC A4 : AN7595, A. niger CBS 513.88 : An09g03530, Neosartorya fischeri NRRL 181 : NFIA_090510 and Aspergillus versicolor : Aspve1_0030808	N/A
AFUA_2G15280	377.134	103.774	1.86138	5.58544e-08	3.46915e-07	Ortholog of A. nidulans FGSC A4 : AN5399, A. niger CBS 513.88 : An18g02600, A. oryzae RIB40 : AO090003001548, Neosartorya fischeri NRRL 181 : NFIA_090520 and Aspergillus versicolor : Aspve1_0045700	N/A
AFUA_2G15320	13.1961	0.283393	5.35766	0.00228397	0.0058824	Has domain(s) with predicted role in transmembrane transport and integral component of membrane localization	N/A
AFUA_2G15380	132.219	365.377	-1.46524	3.74567e-09	2.76448e-08	Ortholog of Aspergillus fumigatus A1163 : AFUB_031040	N/A
AFUA_2G15390	162.163	434.457	-1.42207	7.82024e-08	4.7056e-07	Has domain(s) with predicted catalytic activity, glutamate-ammonia ligase activity and role in nitrogen compound metabolic process	N/A
AFUA_2G15490	603.736	3048.01	-2.33616	1.7417e-39	2.00657e-37	Ortholog(s) have intracellular localization	N/A
AFUA_2G15510	422.322	1253.06	-1.56868	1.45283e-27	5.94149e-26	Ortholog(s) have cytosol, nucleus localization	N/A
AFUA_2G15520	604.487	240.378	1.32931	7.15058e-08	4.34415e-07	Has domain(s) with predicted FAD binding, oxidoreductase activity and role in metabolic process	N/A
AFUA_2G15810	3493.81	1334.18	1.38889	8.19288e-13	9.28896e-12	Ortholog of A. nidulans FGSC A4 : AN12198, A. niger CBS 513.88 : An15g06100, Aspergillus wentii : Aspwe1_0026874 and Aspergillus sydowii : Aspsy1_0026968	N/A
AFUA_2G15840	3279.69	1419.04	1.20865	1.24745e-21	3.23753e-20	Ortholog of A. nidulans FGSC A4 : AN9067/tinC, AN2167/hetC, A. fumigatus Af293 : Afu7g02570, A. niger CBS 513.88 : An15g06140 and A. oryzae RIB40 : AO090038000633, AO090012000230	N/A
AFUA_2G15850	703.396	2109.28	-1.58407	2.26927e-18	4.31345e-17	Phytanoyl-CoA dioxygenase family protein	N/A
AFUA_2G15860	1557.21	431.446	1.85136	3.02839e-09	2.27781e-08	Ortholog of A. nidulans FGSC A4 : AN2165/llmA, A. niger CBS 513.88 : An15g06160, A. oryzae RIB40 : AO090012000226, Aspergillus wentii : Aspwe1_0050672 and Aspergillus sydowii : Aspsy1_0054382	N/A
AFUA_2G15890	177.184	72.9886	1.27688	3.76648e-07	2.06872e-06	Has domain(s) with predicted zinc ion binding activity	N/A
AFUA_2G15930	102.397	255.272	-1.31434	2.09125e-12	2.29189e-11	Ortholog(s) have cytoplasm, nucleus localization	N/A
AFUA_2G16140	883.392	415.602	1.08729	3.95777e-07	2.17252e-06	Ortholog(s) have cytosol localization	N/A
AFUA_2G16490	3704.81	1672.53	1.14728	3.27679e-11	3.06798e-10	Ortholog(s) have role in filamentous growth of a population of unicellular organisms, negative regulation of filamentous growth of a population of unicellular organisms	N/A
AFUA_2G16520	14343.8	5501.57	1.38247	3.84297e-16	5.98098e-15	Putative phospholipase D	pld2
AFUA_2G16540	335.963	59.6224	2.49323	3.1571e-09	2.35958e-08	Ortholog of A. nidulans FGSC A4 : AN7330, A. niger CBS 513.88 : An15g07080, A. oryzae RIB40 : AO090102000189, Aspergillus wentii : Aspwe1_0067784 and Aspergillus sydowii : Aspsy1_0140355	N/A
AFUA_2G16560	106.987	33.8584	1.65872	1.06049e-08	7.36652e-08	Ortholog of A. nidulans FGSC A4 : AN10483, AN2809, AN2115, AN0033, AN12460, A. fumigatus Af293 : Afu2g00940, Afu3g15340, Afu7g00460, Afu7g06360 and A. niger CBS 513.88 : An14g02830, An16g00830	N/A
AFUA_2G16570	42.9539	9.25803	2.22302	0.000481288	0.00145394	Has domain(s) with predicted oxidoreductase activity and role in metabolic process	N/A
AFUA_2G16580	33.5769	4.73254	2.8538	9.35891e-05	0.000330766	Ortholog of A. nidulans FGSC A4 : AN7083, A. fumigatus Af293 : Afu8g00380/fma-AT, A. niger CBS 513.88 : An03g03810, An15g03730 and A. oryzae RIB40 : AO090003000093, AO090020000720, AO090023000925, AO090012000367	N/A
AFUA_2G16630	203.867	695.978	-1.7702	1.05068e-17	1.86926e-16	Has domain(s) with predicted acyl-CoA dehydrogenase activity, flavin adenine dinucleotide binding, oxidoreductase activity, acting on the CH-CH group of donors activity and role in oxidation-reduction process	N/A
AFUA_2G16830	101.158	222.157	-1.13335	4.6518e-06	2.1077e-05	Ortholog(s) have extracellular region localization	N/A
AFUA_2G16985	2689.97	663.257	2.01942	8.69861e-49	1.61129e-46	Ortholog of A. oryzae RIB40 : AO090701000470, Aspergillus flavus NRRL 3357 : AFL2T_06096, Aspergillus wentii : Aspwe1_0171101 and Aspergillus fumigatus A1163 : AFUB_032670	N/A
AFUA_2G17000	1517.77	4282.05	-1.49612	2.36599e-50	4.75563e-48	Ortholog of A. nidulans FGSC A4 : AN5649, AN1674, AN0384, AN1268, AN7262, A. fumigatus Af293 : Afu1g01700, Afu4g08730, Afu4g13630, Afu1g10012 and A. niger CBS 513.88 : An01g09380, An01g06520, An04g09080, An04g03600	N/A
AFUA_2G17240	97.0897	35.0301	1.47056	0.000667711	0.00196323	Ortholog of Neosartorya fischeri NRRL 181 : NFIA_092620 and Aspergillus fumigatus A1163 : AFUB_032890	N/A
AFUA_2G17290	139.09	69.3975	1.00221	0.000964374	0.00274081	Ortholog of Aspergillus fumigatus A1163 : AFUB_032940	N/A
AFUA_2G17305	39.6484	116.964	-1.5541	6.42983e-06	2.83579e-05	Ortholog of Aspergillus fumigatus A1163 : AFUB_032960	N/A
AFUA_2G17320	3688.33	966.605	1.9321	8.17116e-16	1.23115e-14	Ortholog of A. nidulans FGSC A4 : AN7535, A. oryzae RIB40 : AO090023000622, Neosartorya fischeri NRRL 181 : NFIA_092740, Aspergillus wentii : Aspwe1_0022988 and Aspergillus fumigatus A1163 : AFUB_032980	N/A
AFUA_2G17330	585.953	263.26	1.15334	6.43783e-19	1.27769e-17	Putative extracellular serine carboxypeptidase	N/A
AFUA_2G17400	574.991	156.315	1.87878	1.17407e-11	1.17122e-10	C-3 sterol dehydrogenase/C-4 decarboxylase family protein	erg26
AFUA_2G17430	104.69	48.498	1.11338	1.43977e-05	5.97079e-05	Ortholog(s) have nitronate monooxygenase activity and role in denitrification pathway, detoxification of nitrogen compound	N/A
AFUA_2G17440	8.45521	0.245023	4.71253	0.00061688	0.00182628	Ortholog(s) have role in F-9775A biosynthetic process, F-9775B biosynthetic process	N/A
AFUA_2G17475	683.796	222.666	1.61774	5.76399e-08	3.57299e-07	Ortholog of A. nidulans FGSC A4 : AN5367, A. oryzae RIB40 : AO090138000095, Neosartorya fischeri NRRL 181 : NFIA_092880, Aspergillus wentii : Aspwe1_0032360 and Aspergillus clavatus NRRL 1 : ACLA_076380	N/A
AFUA_2G17500	2.80162	25.3571	-3.17225	7.06758e-05	0.000256305	Ortholog(s) have cyanide hydratase activity, nitrilase activity and role in cyanide catabolic process	N/A
AFUA_2G17520	62.0303	144.743	-1.22308	1.02178e-05	4.35595e-05	Ortholog of Neosartorya fischeri NRRL 181 : NFIA_092940, Aspergillus fumigatus A1163 : AFUB_033210, Aspergillus zonatus : Aspzo1_0135217 and Aspergillus terreus NIH2624 : ATET_09746	N/A
AFUA_2G17530	0.981194	104.892	-6.76227	4.38423e-06	1.99508e-05	Laccase abr2	abr2
AFUA_2G17540	1.9302	271.168	-7.14404	2.90723e-08	1.89411e-07	Multicopper oxidase abr1	abr1
AFUA_2G17550	6.56847	153.366	-4.55678	1.64156e-09	1.27847e-08	Heptaketide hydrolyase ayg1	ayg1
AFUA_2G17560	10.4878	399.736	-5.25462	8.66346e-10	7.00118e-09	1,3,6,8-tetrahydroxynaphthalene reductase arp2	arp2
AFUA_2G17580	12.6207	169.348	-3.75003	3.39429e-08	2.19329e-07	Scytalone dehydratase arp1	arp1
AFUA_2G17600	156.695	526.808	-1.7496	6.46587e-09	4.59963e-08	Conidial pigment polyketide synthase alb1	pksP
AFUA_2G17610	2137.97	713.605	1.58303	4.02137e-08	2.56515e-07	protein of unknown function	N/A
AFUA_2G17620	130.725	59.8904	1.12569	0.00137686	0.00375931	Putative cellobiose dehydrogenase CDH cytochrome superfamily, secreted	N/A
AFUA_2G17630	16.5986	0.283393	5.68913	6.28276e-06	2.77611e-05	Ortholog of the hydrophobic surface binding protein, hsbA	N/A
AFUA_2G17660	6.04349	106.006	-4.14499	2.19152e-10	1.89244e-09	Has domain(s) with predicted role in transmembrane transport and integral component of membrane localization	N/A
AFUA_2G17730	9.08387	26.5025	-1.55505	0.0036666	0.00895742	Has domain(s) with predicted role in transmembrane transport and integral component of membrane localization	N/A
AFUA_2G17820	89.0706	2312.22	-4.69734	5.44484e-20	1.21393e-18	Has domain(s) with predicted O-methyltransferase activity	N/A
AFUA_2G17830	30.0247	1018.31	-5.08512	1.55091e-09	1.21445e-08	Ortholog of A. nidulans FGSC A4 : AN6413, AN6419, AN6946, AN5312, AN5664, AN8328, AN3241, AN10369, AN1930, AN2386, AN1738, AN11159, AN8984, AN8951, AN1540, AN8971, AN9387, AN9266, AN9306, AN1317, AN10886, AN7232, AN7774, AN12202	N/A
AFUA_2G17840	74.5908	1870.67	-4.64869	2.04185e-18	3.91266e-17	Has domain(s) with predicted role in transmembrane transport and integral component of membrane localization	N/A
AFUA_2G17850	23.0287	127.587	-2.46897	3.22595e-10	2.74061e-09	Has domain(s) with predicted 3-beta-hydroxy-delta5-steroid dehydrogenase activity and role in oxidation-reduction process, steroid biosynthetic process	N/A
AFUA_2G17920	2.08229	20.2115	-3.21332	0.00130651	0.00358693	Ortholog of A. nidulans FGSC A4 : AN8550, A. niger CBS 513.88 : An02g13300, Neosartorya fischeri NRRL 181 : NFIA_093360, Aspergillus wentii : Aspwe1_0050028 and Aspergillus versicolor : Aspve1_0187913	N/A
AFUA_2G18000	1.86389	15.5852	-3.06064	0.0027019	0.00682117	Chanoclavine-I dehydrogenase easD	fgaDH
AFUA_2G18030	4.08973	140.234	-5.08146	4.20773e-14	5.43782e-13	Catalase easC	fgaCat
AFUA_2G18050	3.639	26.8479	-2.89923	0.000119352	0.000412707	FAD-linked oxidoreductase easE	fgaOx1
AFUA_3G00130	595.496	1705.65	-1.51838	1.17758e-06	5.98099e-06	Ortholog of Neosartorya fischeri NRRL 181 : NFIA_000660 and Aspergillus fumigatus A1163 : AFUB_048310	N/A
AFUA_3G00150	146.165	379.642	-1.37785	2.20991e-16	3.4795e-15	Has domain(s) with predicted oxidoreductase activity and role in metabolic process	N/A
AFUA_3G00180	5163.25	26099	-2.33767	3.54592e-17	5.94996e-16	Has domain(s) with predicted oxidoreductase activity and role in metabolic process	N/A
AFUA_3G00200	28.073	122.001	-2.11478	5.03952e-09	3.637e-08	Has domain(s) with predicted substrate-specific transmembrane transporter activity, transmembrane transporter activity, role in transmembrane transport and integral component of membrane, membrane localization	N/A
AFUA_3G00210	117.167	47.2607	1.30983	5.86707e-06	2.60339e-05	Has domain(s) with predicted DNA binding, RNA polymerase II transcription factor activity, sequence-specific DNA binding, zinc ion binding activity and role in regulation of transcription, DNA-templated, transcription, DNA-templated	N/A
AFUA_3G00240	91.9658	593.573	-2.68993	1.66399e-24	5.67498e-23	Ortholog(s) have intracellular localization	N/A
AFUA_3G00370	3435.46	15083.7	-2.13447	1.40182e-10	1.23535e-09	Putative phosphoketolase	N/A
AFUA_3G00380	65.742	170.145	-1.37279	0.000495074	0.00149308	beta-galactosidase E, putative	lacE
AFUA_3G00420	5.49117	62.0924	-3.51271	4.14031e-15	5.84656e-14	Putative acetylxylan esterase, a predicted secreted hydrolase that contains a fungal cellulose binding domain	N/A
AFUA_3G00450	675.585	314.607	1.10304	0.000205953	0.000675803	Ortholog of Aspergillus fumigatus A1163 : AFUB_048010	N/A
AFUA_3G00500	177.019	7278.05	-5.36166	9.70781e-24	3.1624e-22	Ortholog of A. nidulans FGSC A4 : AN2488, A. fumigatus Af293 : Afu4g03010, A. niger CBS 513.88 : An14g03080, A. oryzae RIB40 : AO090012000174 and Aspergillus wentii : Aspwe1_0176515, Aspwe1_0622364	N/A
AFUA_3G00605	27.7118	390.039	-3.81694	3.34661e-19	6.84317e-18	protein of unknown function	N/A
AFUA_3G00630	2.22338	23.6085	-3.43275	0.00171121	0.00455376	Ortholog of A. nidulans FGSC A4 : AN0021, A. niger CBS 513.88 : An01g07950, An14g07300, An01g11330, An06g02140 and A. oryzae RIB40 : AO090010000178, AO090026000311, AO090003000892	N/A
AFUA_3G00640	192.551	30.7252	2.64541	4.92294e-05	0.000183895	Protein of unknown function identified by mass spectrometry	N/A
AFUA_3G00650	49.3822	1712.83	-5.12095	9.59686e-57	2.45031e-54	Putative aminopeptidase Y	lap2
AFUA_3G00660	222.021	1169.41	-2.39582	5.13879e-16	7.81742e-15	Ortholog of A. nidulans FGSC A4 : AN11083, A. niger CBS 513.88 : An03g00720, Aspergillus wentii : Aspwe1_0055457 and Aspergillus sydowii : Aspsy1_0049802	N/A
AFUA_3G00710	151.523	27.2063	2.46808	3.15033e-13	3.72947e-12	Ortholog(s) have extracellular region localization	N/A
AFUA_3G00720	1005.87	346.305	1.53822	5.27401e-05	0.000195463	protein of unknown function	N/A
AFUA_3G00790	300.292	101.001	1.57278	1.27594e-21	3.30241e-20	Has domain(s) with predicted methylaspartate ammonia-lyase activity	N/A
AFUA_3G00800	1433.58	283.013	2.34012	1.52389e-31	9.28783e-30	Predicted oxidoreductase, 2OG-Fe(II) oxygenase family protein	N/A
AFUA_3G00865	175.277	55.7698	1.64965	4.5112e-06	2.05088e-05	Has domain(s) with predicted FMN binding, oxidoreductase activity, riboflavin reductase (NADPH) activity and role in oxidation-reduction process	N/A
AFUA_3G00920	70.1498	17.4495	2.00324	1.18732e-08	8.16348e-08	Has domain(s) with predicted role in response to stress and integral component of membrane localization	N/A
AFUA_3G00930	1376.42	687.974	1.0001	8.27946e-09	5.80669e-08	Ortholog(s) have role in conidiophore development, conidium formation, hyphal growth, sporocarp development involved in sexual reproduction	N/A
AFUA_3G00950	14.7006	1.04478	3.80266	7.95631e-05	0.000285033	Ortholog of Neosartorya fischeri NRRL 181 : NFIA_001790 and Aspergillus fumigatus A1163 : AFUB_047450	N/A
AFUA_3G00960	1273.46	5239.64	-2.0407	8.18415e-17	1.33764e-15	Ortholog(s) have extracellular region localization	N/A
AFUA_3G01002	78.0749	26.5734	1.55139	0.000248683	0.000801813	Has domain(s) with predicted N,N-dimethylaniline monooxygenase activity, NADP binding, flavin adenine dinucleotide binding activity and role in oxidation-reduction process	N/A
AFUA_3G01050	292.93	117.11	1.32077	5.74991e-12	5.99551e-11	Ortholog of A. oryzae RIB40 : AO090701000673, Aspergillus flavus NRRL 3357 : AFL2T_06266, Neosartorya fischeri NRRL 181 : NFIA_001900 and Aspergillus versicolor : Aspve1_0437730	N/A
AFUA_3G01060	20.8087	199.793	-3.26067	2.90482e-22	8.1672e-21	protein of unknown function	N/A
AFUA_3G01070	25.2464	1962.56	-6.28546	7.79285e-28	3.27196e-26	Ortholog(s) have catechol oxidase activity	N/A
AFUA_3G01200	1.81487	778.579	-8.73367	2.42979e-09	1.84966e-08	Putative integral membrane protein	N/A
AFUA_3G01210	40.6899	107.564	-1.40712	0.00102353	0.00288721	Ortholog of A. nidulans FGSC A4 : AN11985, A. niger CBS 513.88 : An01g10950, A. oryzae RIB40 : AO090026000081, Aspergillus wentii : Aspwe1_0103451 and Aspergillus terreus NIH2624 : ATET_07760	N/A
AFUA_3G01240	66.9096	17.6671	1.92049	0.000151721	0.000514098	Ortholog of Neosartorya fischeri NRRL 181 : NFIA_002180 and Aspergillus fumigatus A1163 : AFUB_047140	N/A
AFUA_3G01250	31.2168	98.3206	-1.65068	2.3515e-07	1.33261e-06	Has domain(s) with predicted oxidoreductase activity and role in metabolic process	N/A
AFUA_3G01260	45.0772	102.289	-1.17865	0.000681367	0.00199973	Has domain(s) with predicted N-acetyltransferase activity	N/A
AFUA_3G01345	4.4337	42.9506	-3.23581	3.65586e-08	2.34785e-07	protein of unknown function	N/A
AFUA_3G01410	111.518	42.4717	1.39018	4.44146e-07	2.40725e-06	Putative polyketide synthase	N/A
AFUA_3G01430	1629.47	3612.61	-1.14859	1.58731e-24	5.47273e-23	Benzodiazepine receptor family protein	N/A
AFUA_3G01480	113.474	30.7205	1.8807	6.83265e-12	7.03138e-11	Arylsulfotransferase, putative	N/A
AFUA_3G01580	147.98	7704.01	-5.70426	2.19169e-118	4.14098e-115	Putative glucose-methanol-choline (GMC) oxidoreductase	N/A
AFUA_3G01590	425.311	3336.56	-2.97268	9.20647e-46	1.4258e-43	protein of unknown function	N/A
AFUA_3G01650	25.2764	196.558	-2.97162	4.35597e-23	1.31894e-21	Ortholog of A. nidulans FGSC A4 : AN7870, A. fumigatus Af293 : Afu6g11970, Neosartorya fischeri NRRL 181 : NFIA_002730, NFIA_057640 and Aspergillus versicolor : Aspve1_0204208	N/A
AFUA_3G01670	14.0744	55.5245	-1.97808	3.9181e-06	1.80107e-05	Putative major facilitator superfamily (MFS) hexose transporter	N/A
AFUA_3G01690	6.27767	69.0933	-3.47484	1.33748e-10	1.18418e-09	Has domain(s) with predicted electron carrier activity, heme binding, iron ion binding, oxidoreductase activity, acting on paired donors, with incorporation or reduction of molecular oxygen activity and role in oxidation-reduction process	N/A
AFUA_3G01750	41.0957	168.064	-2.02944	1.71804e-08	1.15601e-07	Secretin-like G-protein coupled receptor	gprL
AFUA_3G01810	21.2013	54.3624	-1.36493	0.00386798	0.00937906	Ortholog of A. nidulans FGSC A4 : AN7086, A. niger CBS 513.88 : An12g02960, An11g03400, Aspergillus wentii : Aspwe1_0122152 and Aspergillus clavatus NRRL 1 : ACLA_006850	N/A
AFUA_3G01900	3556.77	7943.92	-1.15928	1.14666e-08	7.90696e-08	Has domain(s) with predicted role in lipid metabolic process	N/A
AFUA_3G01950	9.41858	32.3685	-1.79246	0.00170373	0.00453511	Ortholog(s) have intracellular localization	N/A
AFUA_3G01970	66.6688	165.4	-1.3084	4.75397e-05	0.000178391	Ortholog of Aspergillus fumigatus A1163 : AFUB_046440	N/A
AFUA_3G01980	164.451	368.042	-1.1616	8.93459e-19	1.76211e-17	Has domain(s) with predicted DNA binding, RNA polymerase II transcription factor activity, sequence-specific DNA binding, zinc ion binding activity and role in regulation of transcription, DNA-templated, transcription, DNA-templated	N/A
AFUA_3G02100	341.16	54.1982	2.65025	3.57273e-10	3.02704e-09	Has domain(s) with predicted oxidoreductase activity and role in metabolic process	N/A
AFUA_3G02140	22.3167	56.5472	-1.32824	0.000873219	0.00250586	Has domain(s) with predicted ion channel activity, role in transport and integral component of membrane localization	N/A
AFUA_3G02210	120.036	33.27	1.84563	2.42908e-06	1.15955e-05	Has domain(s) with predicted DNA binding, RNA polymerase II transcription factor activity, sequence-specific DNA binding, zinc ion binding activity and role in regulation of transcription, DNA-templated, transcription, DNA-templated	N/A
AFUA_3G02213	130.13	41.4763	1.64811	1.54429e-06	7.65418e-06	Ortholog of Aspergillus fumigatus A1163 : AFUB_046150 and Aspergillus niger ATCC 1015 : 36349-mRNA	N/A
AFUA_3G02253	563.767	1253.06	-1.15234	5.40022e-08	3.36738e-07	Ortholog of A. oryzae RIB40 : AO090012000815, Neosartorya fischeri NRRL 181 : NFIA_003390, Aspergillus clavatus NRRL 1 : ACLA_062150 and Aspergillus zonatus : Aspzo1_0135140	N/A
AFUA_3G02270	4009.15	9023.27	-1.17046	1.29628e-25	4.80235e-24	Mycelial catalase	cat1
AFUA_3G02450	1.98196	236.638	-6.95653	4.67853e-27	1.8649e-25	Ortholog of A. oryzae RIB40 : AO090124000005, Aspergillus flavus NRRL 3357 : AFL2T_08039, Neosartorya fischeri NRRL 181 : NFIA_003660 and Aspergillus wentii : Aspwe1_0048316	N/A
AFUA_3G02460	0.659005	7.95265	-3.52904	0.00344747	0.0084725	Has domain(s) with predicted ATP binding, protein kinase activity, protein tyrosine kinase activity and role in protein phosphorylation	N/A
AFUA_3G02520	62.6281	386.563	-2.63033	1.21356e-14	1.65194e-13	Has domain(s) with predicted role in transmembrane transport and integral component of membrane localization	N/A
AFUA_3G02530	5.76239	62.0185	-3.43685	5.07514e-08	3.17305e-07	Protein similar to polyketide synthases (PKS-like), encoded in a predicted secondary metabolite gene cluster	N/A
AFUA_3G02570	70.9647	430.702	-2.60349	2.88132e-09	2.17758e-08	Putative polyketide synthase (PKS), encoded in a predicted secondary metabolite gene cluster	N/A
AFUA_3G02600	37.2734	274.454	-2.88218	4.23762e-15	5.97504e-14	protein of unknown function	N/A
AFUA_3G02610	12.5859	140.424	-3.47622	2.49096e-11	2.36741e-10	Has domain(s) with predicted role in transmembrane transport and integral component of membrane localization	N/A
AFUA_3G02640	111.579	275.125	-1.30142	2.02747e-17	3.50155e-16	Ortholog of A. fumigatus Af293 : Afu2g17970/fgaFS, Aspergillus glaucus : Aspgl1_0180863, Neosartorya fischeri NRRL 181 : NFIA_095230 and Aspergillus fumigatus A1163 : AFUB_033660	N/A
AFUA_3G02680	27.1409	9.0891	1.58339	0.00198919	0.00518826	Has domain(s) with predicted RNA polymerase II transcription factor activity, sequence-specific DNA binding, zinc ion binding activity, role in regulation of transcription, DNA-templated and nucleus localization	N/A
AFUA_3G02700	0.911357	15.1659	-4.02501	3.74561e-05	0.000143491	Ortholog(s) have role in asexual sporulation resulting in formation of a cellular spore and diterpenoid biosynthetic process, more	N/A
AFUA_3G02785	8.25866	51.0197	-2.62822	6.66681e-10	5.45766e-09	Ortholog of A. niger CBS 513.88 : An08g09080, A. oryzae RIB40 : AO090005000585, Neosartorya fischeri NRRL 181 : NFIA_004370 and Aspergillus niger ATCC 1015 : 38013-mRNA	N/A
AFUA_3G02790	0.504704	19.7546	-5.37478	5.25629e-05	0.000194959	Ortholog of A. nidulans FGSC A4 : AN8593, A. fumigatus Af293 : Afu4g00460, A. niger CBS 513.88 : An11g01410 and A. oryzae RIB40 : AO090009000455, AO090138000169	N/A
AFUA_3G02830	218.394	1871.12	-3.09985	1.15789e-57	3.21723e-55	Putative ankyrin repeat protein	N/A
AFUA_3G02880	122.114	959.414	-2.97281	2.91608e-38	3.14834e-36	Ortholog of A. nidulans FGSC A4 : AN2631, A. niger CBS 513.88 : An08g09140, An12g05700, A. oryzae RIB40 : AO090001000105 and Aspergillus wentii : Aspwe1_0137125, Aspwe1_0169838, Aspwe1_0734610	N/A
AFUA_3G03130	58.5161	19.4347	1.58158	0.000177276	0.000589279	Ortholog of Aspergillus fumigatus A1163 : AFUB_045120	N/A
AFUA_3G03140	259.096	522.968	-1.01284	1.14439e-07	6.74427e-07	Ortholog of A. nidulans FGSC A4 : AN9262, AN7126, Neosartorya fischeri NRRL 181 : NFIA_006010, Aspergillus versicolor : Aspve1_0136655 and Aspergillus fumigatus A1163 : AFUB_045110	N/A
AFUA_3G03230	1001.46	395.608	1.33994	6.10512e-10	5.02396e-09	Has domain(s) with predicted sequence-specific DNA binding, transcription factor activity, sequence-specific DNA binding activity and role in regulation of transcription, DNA-templated	N/A
AFUA_3G03240	97.3955	13.2846	2.86201	2.56193e-07	1.44407e-06	Ortholog(s) have role in cellular response to drug	N/A
AFUA_3G03260	16.8672	76.8997	-2.18365	0.00096784	0.00274818	protein of unknown function	N/A
AFUA_3G03280	8696.16	18055.3	-1.05394	2.25354e-08	1.49293e-07	Putative FAD binding monooxygenase	N/A
AFUA_3G03290	407.825	2183.4	-2.42061	1.41684e-26	5.55391e-25	protein of unknown function	N/A
AFUA_3G03300	113.418	22.9755	2.30569	5.45136e-08	3.39256e-07	Ortholog(s) have extracellular region localization	N/A
AFUA_3G03310	268.826	50.4872	2.41014	2.93383e-09	2.21196e-08	Has domain(s) with predicted role in response to stress and integral component of membrane localization	N/A
AFUA_3G03320	1365.08	7556.12	-2.46873	1.08368e-14	1.47942e-13	Has domain(s) with predicted role in transmembrane transport and integral component of membrane localization	N/A
AFUA_3G03330	438.48	2565.03	-2.54834	4.28568e-14	5.53099e-13	Has domain(s) with predicted oxidoreductase activity, transferase activity, transferring acyl groups other than amino-acyl groups activity and role in oxidation-reduction process	N/A
AFUA_3G03410	212.627	467.028	-1.13599	7.25621e-05	0.000262742	Enoyl-CoA hydratase/isomerase family protein	sidH
AFUA_3G03560	115.477	1331.17	-3.52794	5.52054e-26	2.07779e-24	Putative coenzyme A disulfide reductase	N/A
AFUA_3G03570	214.394	2282.18	-3.41268	7.22655e-22	1.93947e-20	Has domain(s) with predicted FAD binding, oleate hydratase activity and role in fatty acid metabolic process	N/A
AFUA_3G03580	185.4	2297.18	-3.63266	5.67548e-29	2.61543e-27	Has domain(s) with predicted transferase activity, transferring acyl groups other than amino-acyl groups activity	N/A
AFUA_3G03600	566.987	263.379	1.10503	1.83778e-12	2.02113e-11	Has domain(s) with predicted hydrolase activity and role in metabolic process	N/A
AFUA_3G03640	3.536	212.782	-5.87021	1.99754e-19	4.20284e-18	Putative siderophore iron transporter	mirB
AFUA_3G03650	0.499239	31.9262	-6.07783	6.4586e-08	3.9594e-07	FsC-acetyl coenzyme A-N(2)-transacetylase, putative	sidG
AFUA_3G03660	19.0176	81.7554	-2.11627	1.79856e-08	1.20589e-07	Siderophore triacetylfusarinine C esterase	estB
AFUA_3G03670	3.21515	44.2096	-3.8107	6.11152e-07	3.24175e-06	ABC multidrug transporter with a predicted role in iron metabolism	N/A
AFUA_3G03695	22.1344	74.3332	-1.74094	0.00120425	0.00333426	protein of unknown function	N/A
AFUA_3G03700	1987.3	626.67	1.6651	1.96855e-13	2.38116e-12	Putative MFS sugar transporter	N/A
AFUA_3G03720	141.349	435.073	-1.62216	2.36335e-05	9.4205e-05	protein of unknown function	N/A
AFUA_3G03900	304.414	97.1899	1.64709	3.18097e-09	2.37423e-08	Has domain(s) with predicted RNA polymerase II transcription factor activity, sequence-specific DNA binding, zinc ion binding activity, role in regulation of transcription, DNA-templated and nucleus localization	N/A
AFUA_3G03910	828.169	285.366	1.53714	4.45069e-12	4.67694e-11	Ortholog of A. nidulans FGSC A4 : AN9192, A. niger CBS 513.88 : An13g01790, A. oryzae RIB40 : AO090038000138, Neosartorya fischeri NRRL 181 : NFIA_006190 and Aspergillus kawachii : Aspka1_0177086	N/A
AFUA_3G03920	166.544	73.534	1.17943	0.000457088	0.00138757	Has domain(s) with predicted RNA polymerase II transcription factor activity, sequence-specific DNA binding, zinc ion binding activity, role in regulation of transcription, DNA-templated and nucleus localization	N/A
AFUA_3G03950	225.883	98.9867	1.19034	0.000879481	0.00252153	Ortholog of A. oryzae RIB40 : AO090124000048, Aspergillus flavus NRRL 3357 : AFL2T_07998, Neosartorya fischeri NRRL 181 : NFIA_006240 and Aspergillus wentii : Aspwe1_0111693	N/A
AFUA_3G03990	18.2831	92.4148	-2.33727	6.54831e-08	4.00919e-07	Ortholog of A. oryzae RIB40 : AO090124000057, Neosartorya fischeri NRRL 181 : NFIA_006280, Aspergillus clavatus NRRL 1 : ACLA_060770 and Aspergillus niger ATCC 1015 : 127791-mRNA	N/A
AFUA_3G05390	385.562	779.1	-1.01328	5.19613e-10	4.30595e-09	Ortholog(s) have cytosol, nucleus localization	N/A
AFUA_3G05575	25.6803	231.442	-3.17468	1.82789e-14	2.43899e-13	Ortholog of A. niger CBS 513.88 : An11g11060, A. oryzae RIB40 : AO090020000029, Neosartorya fischeri NRRL 181 : NFIA_071610, Aspergillus wentii : Aspwe1_0572362 and Aspergillus versicolor : Aspve1_0040488	N/A
AFUA_3G05620	12.696	1.27919	3.2811	0.00323197	0.00799993	Predicted DDE1 transposon-related ORF	N/A
AFUA_3G05870	3876.58	1723.34	1.1695	1.58715e-07	9.22129e-07	Ortholog(s) have cytosol localization	N/A
AFUA_3G06020	235.228	1508.71	-2.68133	1.22833e-54	2.9754e-52	Glyoxalase family protein	N/A
AFUA_3G06050	1674.33	720.33	1.2167	1.17136e-09	9.33823e-09	Ortholog(s) have role in filamentous growth of a population of unicellular organisms in response to biotic stimulus and growth of unicellular organism as a thread of attached cells, more	N/A
AFUA_3G06190	11780.6	23614.5	-1.0033	9.31754e-16	1.39277e-14	Cytochrome c oxidase subunit Via	N/A
AFUA_3G06250	1459.7	3206.65	-1.13561	1.03016e-12	1.15581e-11	Has domain(s) with predicted RNA polymerase II transcription cofactor activity, role in regulation of transcription from RNA polymerase II promoter and mediator complex localization	N/A
AFUA_3G06260	4140.74	8635.45	-1.06036	3.37972e-10	2.86609e-09	Ortholog(s) have ribosomal small subunit binding, translation initiation factor activity, translation initiation factor binding activity and role in formation of translation preinitiation complex, maintenance of translational fidelity	N/A
AFUA_3G06410	1497.32	4106.35	-1.45569	1.00902e-12	1.13344e-11	Ubiquinone biosynthesis protein Coq4, mitochondrial, putative	coq4
AFUA_3G06425	129.554	62.4449	1.05556	3.46417e-05	0.000133521	protein of unknown function	N/A
AFUA_3G06460	12030.7	27085.6	-1.17083	3.10395e-20	7.10001e-19	protein of unknown function	N/A
AFUA_3G06530	7217.59	3060.18	1.23771	1.49649e-21	3.83127e-20	Putative ATP sulfurylase	sC
AFUA_3G06650	454.929	1109.87	-1.28667	5.45459e-12	5.69387e-11	Ortholog of A. nidulans FGSC A4 : AN4778, A. niger CBS 513.88 : An11g09660, A. oryzae RIB40 : AO090020000724, Aspergillus wentii : Aspwe1_0112598 and Aspergillus sydowii : Aspsy1_0147186	N/A
AFUA_3G06660	1978.62	845.1	1.22678	7.59866e-14	9.66145e-13	Putaive NIPSNAP family protein	N/A
AFUA_3G06720	63.636	144.503	-1.18401	8.36938e-06	3.62022e-05	Ortholog of Aspergillus fumigatus A1163 : AFUB_042330	N/A
AFUA_3G06922	64.3041	323.777	-2.3328	9.51508e-26	3.55292e-24	Ortholog(s) have cytosol localization	N/A
AFUA_3G06940	119.771	21.3217	2.48305	6.70835e-09	4.75779e-08	Ortholog of A. oryzae RIB40 : AO090020000301, Neosartorya fischeri NRRL 181 : NFIA_070320 and Aspergillus fumigatus A1163 : AFUB_042120	N/A
AFUA_3G07010	26.6691	104.711	-1.97177	1.83594e-06	8.98193e-06	Ortholog of Aspergillus fumigatus A1163 : AFUB_042050	N/A
AFUA_3G07020	2018.87	358.268	2.49427	3.68172e-34	2.82774e-32	Putative annexin-like protein	anxc4
AFUA_3G07030	70.0427	306.709	-2.13217	5.59817e-11	5.16464e-10	Putative glutaminase A	gta1
AFUA_3G07120	2158.89	899.502	1.26289	6.1404e-17	1.0106e-15	Has domain(s) with predicted role in transmembrane transport and integral component of membrane localization	N/A
AFUA_3G07155	24.3444	57.2551	-1.23027	0.00103049	0.00290424	protein of unknown function	N/A
AFUA_3G07160	31.8255	377.03	-3.56427	8.65621e-31	4.81031e-29	Putative family 18 chitinase	N/A
AFUA_3G07300	7489.87	1475.52	2.34373	3.73773e-28	1.62721e-26	Has domain(s) with predicted ATP binding, ATPase activity, ATPase activity, coupled to transmembrane movement of substances, nucleoside-triphosphatase activity, nucleotide binding activity and role in transport	N/A
AFUA_3G07310	2628.41	10997.3	-2.06503	7.2352e-31	4.06851e-29	Ortholog of A. nidulans FGSC A4 : AN12127, A. niger CBS 513.88 : An02g13400, A. oryzae RIB40 : AO090020000191, Aspergillus wentii : Aspwe1_0173528 and Aspergillus sydowii : Aspsy1_0043134, Aspsy1_0833750	N/A
AFUA_3G07360	2147.4	4634.85	-1.10993	2.99684e-20	6.87164e-19	Ortholog(s) have copper ion binding activity, role in copper ion transport, protein complex assembly and mitochondrial inner membrane, plasma membrane localization	N/A
AFUA_3G07390	26.1193	94.9123	-1.8548	3.27849e-05	0.000126882	Ortholog of Aspergillus fumigatus A1163 : AFUB_041690	N/A
AFUA_3G07550	143.064	57.0621	1.32275	0.00265856	0.0067292	Ortholog of A. nidulans FGSC A4 : AN4855, A. niger CBS 513.88 : An02g13140, A. oryzae RIB40 : AO090020000137, Aspergillus wentii : Aspwe1_0029251 and Aspergillus sydowii : Aspsy1_0087744	N/A
AFUA_3G07570	1392.67	516.204	1.43176	0.000114637	0.000398445	Ortholog of A. nidulans FGSC A4 : AN4854, A. niger CBS 513.88 : An02g13130, A. oryzae RIB40 : AO090020000139, Aspergillus wentii : Aspwe1_0050934 and Aspergillus sydowii : Aspsy1_0798750	N/A
AFUA_3G07610	880.75	416.725	1.07851	8.3466e-12	8.46943e-11	Ortholog of A. oryzae RIB40 : AO090020000132, Neosartorya fischeri NRRL 181 : NFIA_069560 and Aspergillus fumigatus A1163 : AFUB_041500	N/A
AFUA_3G07690	1065.31	2144.7	-1.00965	6.20895e-16	9.4e-15	Ortholog(s) have copper chaperone activity, role in intracellular copper ion transport, mitochondrial respiratory chain complex IV assembly and cytosol, mitochondrial intermembrane space, nucleus localization	N/A
AFUA_3G07730	904.345	188.175	2.26401	1.01935e-10	9.13907e-10	protein of unknown function	N/A
AFUA_3G07940	2135.44	810.837	1.39658	3.71935e-21	9.12641e-20	Has domain(s) with predicted phosphatidylinositol phospholipase C activity, phosphoric diester hydrolase activity and role in intracellular signal transduction, lipid metabolic process	N/A
AFUA_3G07945	245.306	515.25	-1.07135	1.94619e-05	7.88071e-05	Ortholog of A. nidulans FGSC A4 : AN10371, A. oryzae RIB40 : AO090005001494, Neosartorya fischeri NRRL 181 : NFIA_069220, Aspergillus wentii : Aspwe1_0029211 and Aspergillus versicolor : Aspve1_0127963	N/A
AFUA_3G07960	22.9004	101.232	-2.14476	2.94551e-09	2.219e-08	Alpha-ketoglutarate-dependent taurine dioxygenase	N/A
AFUA_3G07980	2507.08	6843.41	-1.4489	2.39796e-18	4.53978e-17	Ortholog of A. nidulans FGSC A4 : AN10370, A. niger CBS 513.88 : An16g01990, A. oryzae RIB40 : AO090005001498, Aspergillus wentii : Aspwe1_0173462 and Aspergillus sydowii : Aspsy1_0042585	N/A
AFUA_3G08020	12282.6	4533.42	1.43791	7.78606e-15	1.07852e-13	Ortholog(s) have phosphatidylinositol binding activity and cytosol, mitochondrion, nucleus localization	N/A
AFUA_3G08110	10394.2	98037.7	-3.23755	8.35615e-101	8.77117e-98	Putative cell wall protein	N/A
AFUA_3G08250	27.4941	2300.59	-6.38476	1.5028e-13	1.84691e-12	Ortholog of A. nidulans FGSC A4 : AN5437, AN2941, A. fumigatus Af293 : Afu6g13630, A. niger CBS 513.88 : An02g11860 and A. oryzae RIB40 : AO090005001453, AO090103000325	N/A
AFUA_3G08440	2984.7	7564.36	-1.34169	2.01666e-19	4.23363e-18	protein of unknown function	N/A
AFUA_3G08580	11020	5195.87	1.08464	2.02819e-08	1.34837e-07	Putative glycine-rich RNA-binding protein with a predicted role in transcription	N/A
AFUA_3G08630	1345.88	2927.23	-1.12082	2.21634e-09	1.69811e-08	Multiprotein-bridging factor 1, putative	mbf1
AFUA_3G08680	24.6314	9.01092	1.44938	0.00143389	0.0038863	exopolygalacturonase C, putative	pgxC
AFUA_3G08830	567.902	1363.95	-1.2647	4.9454e-18	9.00177e-17	Ortholog of A. nidulans FGSC A4 : AN3016, A. niger CBS 513.88 : An16g02060, A. oryzae RIB40 : AO090005001385, Aspergillus wentii : Aspwe1_0173356 and Aspergillus sydowii : Aspsy1_0029265	N/A
AFUA_3G08860	453.486	936.677	-1.04647	0.000401319	0.00123173	Ortholog of A. nidulans FGSC A4 : AN3028, A. niger CBS 513.88 : An16g02480, A. oryzae RIB40 : AO090005001356, Aspergillus wentii : Aspwe1_0041794 and Aspergillus sydowii : Aspsy1_0077129	N/A
AFUA_3G08900	6675.7	17676.3	-1.40485	2.65923e-25	9.69952e-24	Putative tubulin-specific chaperone c	N/A
AFUA_3G08960	1720.74	656.055	1.3904	2.55559e-22	7.22833e-21	Has domain(s) with predicted catalytic activity	N/A
AFUA_3G09130	3106.87	600.334	2.37175	1.19859e-53	2.76174e-51	Has domain(s) with predicted DNA binding, RNA polymerase II transcription factor activity, sequence-specific DNA binding, zinc ion binding activity and role in regulation of transcription, DNA-templated, transcription, DNA-templated	N/A
AFUA_3G09140	1083.88	390.172	1.47515	4.252e-21	1.03527e-19	Putative endo 1,5-alpha-arabinase	N/A
AFUA_3G09150	735.01	108.497	2.75862	8.40671e-30	4.22437e-28	Has domain(s) with predicted oxidoreductase activity and role in metabolic process	N/A
AFUA_3G09190	39.8094	91.6044	-1.20405	0.000240175	0.000777071	Ortholog(s) have cytosol, nucleus localization	N/A
AFUA_3G09220	4834.39	1537.46	1.65277	8.85899e-33	6.10883e-31	Putative P450 family fatty acid hydroxylase with a possible role in the hydroxylation of a very long-chain fatty acid	N/A
AFUA_3G09240	1084.03	3105.93	-1.51871	4.32224e-12	4.54702e-11	Has domain(s) with predicted catalytic activity and role in metabolic process	N/A
AFUA_3G09250	1122.09	2435.54	-1.11831	3.88651e-16	6.02888e-15	GH16 domain-containing protein	crh3
AFUA_3G09260	787.738	1593.89	-1.01643	3.20364e-08	2.08005e-07	Ortholog of Aspergillus fumigatus A1163 : AFUB_039860	N/A
AFUA_3G09480	0.757056	16.2449	-4.49299	8.67597e-05	0.000308359	Has domain(s) with predicted oxidoreductase activity and role in metabolic process	N/A
AFUA_3G09520	2.15945	19.2971	-3.17462	4.32719e-05	0.00016345	Ortholog of Aspergillus fumigatus A1163 : AFUB_039650	N/A
AFUA_3G09530	24.0742	95.54	-1.98017	2.43448e-06	1.16154e-05	Has domain(s) with predicted electron carrier activity, heme binding, iron ion binding, oxidoreductase activity, acting on paired donors, with incorporation or reduction of molecular oxygen activity and role in oxidation-reduction process	N/A
AFUA_3G09540	47.2233	16.0605	1.56496	3.97192e-05	0.000151362	Has domain(s) with predicted FAD binding, oxidoreductase activity and role in metabolic process	N/A
AFUA_3G09570	620.031	1806.55	-1.54307	1.81063e-42	2.40915e-40	Ortholog of A. nidulans FGSC A4 : AN3068, A. niger CBS 513.88 : An16g03070, Aspergillus wentii : Aspwe1_0065972, Aspergillus sydowii : Aspsy1_0029214 and Aspergillus terreus NIH2624 : ATET_01537	N/A
AFUA_3G09650	108.215	277.86	-1.36149	2.5247e-11	2.39707e-10	Ortholog(s) have Golgi apparatus localization	N/A
AFUA_3G09660	3.55505	22.2403	-2.64671	0.00356698	0.00873439	Ortholog of Aspergillus fumigatus A1163 : AFUB_039510	N/A
AFUA_3G09690	5460.59	1780.56	1.61675	2.82984e-11	2.67325e-10	Invasin calA	calA
AFUA_3G09730	75.8194	203.497	-1.42166	1.52955e-08	1.03507e-07	Ortholog of Aspergillus glaucus : Aspgl1_1514812, Neosartorya fischeri NRRL 181 : NFIA_067570, Aspergillus fumigatus A1163 : AFUB_039440 and Aspergillus clavatus NRRL 1 : ACLA_037500	N/A
AFUA_3G09780	512.865	1164.06	-1.18205	3.0101e-26	1.17022e-24	Cytochrome oxidase assembly factor 6	coa6
AFUA_3G09970	391.635	124.43	1.65337	3.15246e-18	5.87402e-17	Ortholog(s) have ferrous iron transmembrane transporter activity, manganese ion transmembrane transporter activity	N/A
AFUA_3G10120	4635.79	2218.69	1.06319	3.99599e-09	2.93547e-08	Putative TATA box binding protein	tbp
AFUA_3G10150	1018.55	401.846	1.34132	1.95292e-14	2.59848e-13	Ortholog of A. nidulans FGSC A4 : AN4973, A. niger CBS 513.88 : An16g03980, A. oryzae RIB40 : AO090003000550, Aspergillus wentii : Aspwe1_0049197 and Aspergillus sydowii : Aspsy1_0056460	N/A
AFUA_3G10370	3110	1487.45	1.06403	0.000159302	0.00053728	protein of unknown function	N/A
AFUA_3G10510	575.593	1529.03	-1.40894	2.23122e-28	9.89595e-27	Ortholog of A. nidulans FGSC A4 : AN4937, A. niger CBS 513.88 : An16g04450, Aspergillus wentii : Aspwe1_0169043 and Aspergillus sydowii : Aspsy1_0087654	N/A
AFUA_3G10640	2211.73	970.309	1.18834	8.34349e-08	4.99816e-07	Ortholog of A. nidulans FGSC A4 : AN4926, A. niger CBS 513.88 : An02g06280, A. oryzae RIB40 : AO090003000608, Aspergillus wentii : Aspwe1_0103496 and Aspergillus sydowii : Aspsy1_0146244	N/A
AFUA_3G10690	1154.76	364.794	1.66245	5.70208e-06	2.53853e-05	putative calcium-transporting ATPase	pmcB
AFUA_3G10750	3422.1	12729.6	-1.89532	9.4903e-14	1.19699e-12	Acetate kinase	N/A
AFUA_3G10760	3783.49	11201.1	-1.56588	1.6054e-13	1.96454e-12	Putative phosphoketolase	N/A
AFUA_3G10850	11.3158	72.25	-2.66643	1.32854e-07	7.75214e-07	Ortholog of A. niger CBS 513.88 : An16g00500, A. oryzae RIB40 : AO090102000071, Neosartorya fischeri NRRL 181 : NFIA_032600 and Aspergillus wentii : Aspwe1_0045718	N/A
AFUA_3G11010	66.5724	377.69	-2.50597	1.27248e-15	1.87829e-14	Ortholog(s) have endoribonuclease activity, producing 5'-phosphomonoesters, single-stranded RNA binding activity	N/A
AFUA_3G11060	1275.54	3095.66	-1.27934	4.65093e-13	5.37789e-12	Ortholog(s) have RNA binding activity, role in tRNA modification and cytoplasm, nucleus localization	N/A
AFUA_3G11070	12211	132016	-3.43447	5.06074e-45	7.5887e-43	Putative pyruvate decarboxylase	pdcA
AFUA_3G11150	614.18	290.051	1.08147	3.33462e-07	1.84872e-06	Ortholog of A. nidulans FGSC A4 : AN4881, A. niger CBS 513.88 : An02g06900, A. oryzae RIB40 : AO090003000669, Aspergillus wentii : Aspwe1_0049285 and Aspergillus sydowii : Aspsy1_0796400	N/A
AFUA_3G11170	20183.6	7875.72	1.35767	1.52484e-11	1.50054e-10	Ortholog(s) have sequence-specific DNA binding activity and role in carotenoid biosynthetic process, circadian rhythm, conidiophore development	N/A
AFUA_3G11180	273.919	105.16	1.38153	1.79316e-05	7.31111e-05	Has domain(s) with predicted DNA binding, nucleic acid binding activity	N/A
AFUA_3G11280	4083.45	1746.21	1.22551	1.23139e-27	5.07991e-26	Putative family 18 (class V) chitinase	N/A
AFUA_3G11290	280.436	76.8546	1.8667	5.26386e-05	0.000195164	Ortholog of A. nidulans FGSC A4 : AN4870, A. niger CBS 513.88 : An02g07030, Aspergillus wentii : Aspwe1_0169120, Aspergillus sydowii : Aspsy1_0087725 and Aspergillus terreus NIH2624 : ATET_04661	N/A
AFUA_3G11355	145.911	567.255	-1.95782	2.66355e-22	7.5112e-21	Ortholog of A. niger CBS 513.88 : An02g07110, Aspergillus tubingensis : Asptu1_0118630, Aspergillus brasiliensis : Aspbr1_0038499 and Aspergillus acidus : Aspfo1_0497209	N/A
AFUA_3G11550	2614.03	12687.4	-2.27896	6.44982e-32	4.11699e-30	Ortholog of A. nidulans FGSC A4 : AN2894, A. niger CBS 513.88 : An02g07350, A. oryzae RIB40 : AO090003000710, Aspergillus wentii : Aspwe1_0025131 and Aspergillus sydowii : Aspsy1_0775782	N/A
AFUA_3G11590	1296.59	3868.46	-1.57705	1.56918e-31	9.44209e-30	Autophagy-related protein 11, putative	atg11
AFUA_3G11760	519.729	129.278	2.00667	5.97068e-06	2.64688e-05	Has domain(s) with predicted role in transmembrane transport and integral component of membrane localization	N/A
AFUA_3G11800	689.384	109.71	2.64863	1.10602e-32	7.30668e-31	Ortholog of A. nidulans FGSC A4 : AN6763, Neosartorya fischeri NRRL 181 : NFIA_065520, Aspergillus fumigatus A1163 : AFUB_037380 and Aspergillus clavatus NRRL 1 : ACLA_039690	N/A
AFUA_3G11870	766.355	378.437	1.01745	3.45248e-07	1.9118e-06	Ortholog of A. nidulans FGSC A4 : AN2861, A. niger CBS 513.88 : An02g07700, A. oryzae RIB40 : AO090003000750, Aspergillus wentii : Aspwe1_0105255 and Aspergillus sydowii : Aspsy1_0042742	N/A
AFUA_3G11890	20.9823	3.22941	2.71125	3.81073e-05	0.000145808	Ortholog of A. nidulans FGSC A4 : AN9195, A. niger CBS 513.88 : An01g14950, A. oryzae RIB40 : AO090010000214, Neosartorya fischeri NRRL 181 : NFIA_065430 and Aspergillus wentii : Aspwe1_0130022	N/A
AFUA_3G11970	7310.79	2930.25	1.31896	2.87731e-14	3.807e-13	C2H2 finger domain transcription factor	pacC
AFUA_3G12010	599.348	201.614	1.57172	5.50475e-22	1.51115e-20	Has domain(s) with predicted substrate-specific transmembrane transporter activity, transmembrane transporter activity, role in transmembrane transport and integral component of membrane, membrane localization	N/A
AFUA_3G12020	858.372	282.53	1.60267	1.07218e-24	3.76538e-23	Ortholog of A. nidulans FGSC A4 : AN0227, A. fumigatus Af293 : Afu5g10910, Afu4g06275, A. niger CBS 513.88 : An14g03700, An04g00590, An02g07840 and A. oryzae RIB40 : AO090010000440, AO090023000963	N/A
AFUA_3G12130	75.0057	181.619	-1.27406	0.00155407	0.00418033	Ortholog of S. cerevisiae : YEL023C, A. nidulans FGSC A4 : AN1725, AN5027, A. fumigatus Af293 : Afu2g14400 and A. niger CBS 513.88 : An11g08400, An02g07940, An12g01310, An02g00780	N/A
AFUA_3G12140	379.101	970.342	-1.35537	7.67268e-08	4.62269e-07	Ortholog of A. nidulans FGSC A4 : AN5026, A. niger CBS 513.88 : An02g08280, A. oryzae RIB40 : AO090003000774, Aspergillus wentii : Aspwe1_0169199 and Aspergillus sydowii : Aspsy1_0087531	N/A
AFUA_3G12170	81.2206	293.856	-1.85671	5.66356e-11	5.21987e-10	Has domain(s) with predicted substrate-specific transmembrane transporter activity, transmembrane transporter activity, role in transmembrane transport and integral component of membrane, membrane localization	N/A
AFUA_3G12180	471.613	3255.09	-2.78767	2.09907e-57	5.50831e-55	Has domain(s) with predicted DNA binding, RNA polymerase II transcription factor activity, sequence-specific DNA binding, zinc ion binding activity and role in regulation of transcription, DNA-templated, transcription, DNA-templated	N/A
AFUA_3G12190	1254.69	10390.4	-3.05004	1.14864e-27	4.75932e-26	Has domain(s) with predicted zinc ion binding activity	N/A
AFUA_3G12200	39.6681	1541.16	-5.28095	2.93272e-38	3.14834e-36	OPT family small oligopeptide transporter	optC
AFUA_3G12210	45.0304	194.819	-2.1147	1.6453e-05	6.74324e-05	Putative carboxypeptidase Y	cp7
AFUA_3G12220	6.1103	53.531	-3.12244	0.000542182	0.00162294	Has domain(s) with predicted ATP binding, ATPase activity, ATPase activity, coupled to transmembrane movement of substances, nucleoside-triphosphatase activity, nucleotide binding activity and role in transmembrane transport	N/A
AFUA_3G12230	23.3596	186.715	-2.99717	2.91476e-06	1.36857e-05	Ortholog of Aspergillus fumigatus A1163 : AFUB_036950	N/A
AFUA_3G12255	243.126	562.677	-1.2094	1.60182e-07	9.30082e-07	Ortholog of A. nidulans FGSC A4 : AN2844, A. niger CBS 513.88 : An02g08130, A. oryzae RIB40 : AO090003000790, Neosartorya fischeri NRRL 181 : NFIA_065040 and Aspergillus versicolor : Aspve1_0080524	N/A
AFUA_3G12290	712.143	1670.93	-1.23064	1.21085e-11	1.20537e-10	Spliceosomal protein DIB1, putative	dim1
AFUA_3G12330	8101.41	1359.5	2.57503	1.38618e-46	2.33844e-44	Putative phosphatidyl synthase	N/A
AFUA_3G12340	288.709	95.4939	1.59648	2.2438e-05	8.95907e-05	Ortholog of A. nidulans FGSC A4 : AN3086, A. niger CBS 513.88 : An02g08040, Aspergillus wentii : Aspwe1_0370663, Aspergillus sydowii : Aspsy1_0087243 and Aspergillus terreus NIH2624 : ATET_04155	N/A
AFUA_3G12360	3092.82	779.315	1.98861	9.14027e-05	0.000323523	Ortholog of A. nidulans FGSC A4 : AN3087, A. niger CBS 513.88 : An03g02910, A. oryzae RIB40 : AO090005000731, Aspergillus wentii : Aspwe1_0049379 and Aspergillus sydowii : Aspsy1_0056184	N/A
AFUA_3G12410	105.766	52.3056	1.01797	0.00330055	0.00815385	Has domain(s) with predicted DNA binding, nucleic acid binding activity	N/A
AFUA_3G12460	2510.86	668.861	1.90803	1.17241e-36	1.05483e-34	Ortholog of A. nidulans FGSC A4 : AN11707, A. niger CBS 513.88 : An02g08400, A. oryzae RIB40 : AO090005000723, Neosartorya fischeri NRRL 181 : NFIA_064840 and Aspergillus wentii : Aspwe1_0371733	N/A
AFUA_3G12520	750.987	2939.09	-1.96849	1.32336e-24	4.63028e-23	Ortholog of A. nidulans FGSC A4 : AN3100, A. niger CBS 513.88 : An02g08470, A. oryzae RIB40 : AO090005000716, Aspergillus wentii : Aspwe1_0169235 and Aspergillus sydowii : Aspsy1_0029176	N/A
AFUA_3G12570	70.4925	151.097	-1.09744	0.000301032	0.000952394	Ortholog of A. nidulans FGSC A4 : AN3103, A. niger CBS 513.88 : An02g08530, A. oryzae RIB40 : AO090005000710, Aspergillus wentii : Aspwe1_0037169 and Aspergillus sydowii : Aspsy1_0087219	N/A
AFUA_3G12580	64.2532	136.302	-1.0884	9.36734e-05	0.00033094	Has domain(s) with predicted transmembrane transporter activity, role in transmembrane transport and integral component of membrane localization	N/A
AFUA_3G12630	367.764	1154.7	-1.65029	6.20285e-09	4.43927e-08	Putative cytochrome b561	N/A
AFUA_3G12680	84.4251	177.501	-1.07405	0.000867635	0.00249135	Ortholog of Aspergillus fumigatus A1163 : AFUB_036490	N/A
AFUA_3G12710	2732.05	1189.14	1.19968	3.95023e-13	4.61284e-12	Ortholog of A. nidulans FGSC A4 : AN3114, A. niger CBS 513.88 : An02g08680, A. oryzae RIB40 : AO090012000852, Aspergillus wentii : Aspwe1_0105294 and Aspergillus sydowii : Aspsy1_0056161	N/A
AFUA_3G12720	48.55	213.99	-2.14386	2.30343e-24	7.79947e-23	Putative sugar transporter-like protein	N/A
AFUA_3G12830	101.151	7.45328	3.74379	3.53833e-13	4.1679e-12	Has domain(s) with predicted role in response to stress and integral component of membrane localization	N/A
AFUA_3G12910	213.9	37.4357	2.50742	1.01645e-16	1.65274e-15	Putative O-methyltransferase	hasC
AFUA_3G12920	79.9486	15.0041	2.40761	2.98215e-05	0.000116415	Nonribosomal peptide synthase (NRPS)	nrps5
AFUA_3G12930	373.828	92.0748	2.02192	5.88994e-22	1.59433e-20	7-dimethylallyl tryptophan synthase	hasE
AFUA_3G12960	652.729	141.971	2.19988	7.44334e-25	2.64351e-23	Putative cytochrome P450	hasH
AFUA_3G13020	14.741	37.638	-1.34981	0.00043024	0.00131366	Ortholog of A. nidulans FGSC A4 : AN3133, A. oryzae RIB40 : AO090012000828, Neosartorya fischeri NRRL 181 : NFIA_064300 and Aspergillus versicolor : Aspve1_0039309	N/A
AFUA_3G13110	1950.22	16002.1	-3.03667	7.20366e-33	5.04096e-31	Putative adhesin	N/A
AFUA_3G13140	2952.45	12047.1	-2.02876	1.69885e-16	2.72018e-15	Ortholog(s) have intracellular localization	N/A
AFUA_3G13220	179.906	413.96	-1.20288	3.52204e-07	1.94528e-06	Ortholog of A. nidulans FGSC A4 : AN3182, A. niger CBS 513.88 : An02g09070, A. oryzae RIB40 : AO090012000811, Neosartorya fischeri NRRL 181 : NFIA_064130 and Aspergillus wentii : Aspwe1_0170074	N/A
AFUA_3G13510	1422.04	701.526	1.01898	2.40446e-11	2.29676e-10	Has domain(s) with predicted oxidoreductase activity and role in oxidation-reduction process	N/A
AFUA_3G13560	0	9.24493	-5.74099	6.62854e-05	0.00024131	Ortholog of Aspergillus fumigatus A1163 : AFUB_035640	N/A
AFUA_3G13620	21.4078	998.72	-5.54923	1.69667e-19	3.61001e-18	cupin domain-containing protein	N/A
AFUA_3G13720	0	8.02036	-5.52605	0.000655498	0.00193153	Putative oxidoreductase, 2OG-Fe(II) oxygenase family protein	N/A
AFUA_3G13750	7.6075	23.1627	-1.61158	0.00239743	0.00614115	Ortholog of A. oryzae RIB40 : AO090010000138, Neosartorya fischeri NRRL 181 : NFIA_063520, Aspergillus wentii : Aspwe1_0044901 and Aspergillus fumigatus A1163 : AFUB_035440	N/A
AFUA_3G13755	260.339	1285.65	-2.30511	2.11937e-22	6.01252e-21	protein of unknown function	N/A
AFUA_3G13810	387.538	801.086	-1.04788	1.06421e-06	5.42559e-06	Ortholog of A. nidulans FGSC A4 : AN10357, A. niger CBS 513.88 : An02g09500, A. oryzae RIB40 : AO090012000774, Neosartorya fischeri NRRL 181 : NFIA_063450 and Aspergillus wentii : Aspwe1_0170040	N/A
AFUA_3G13860	80.3112	29.5531	1.44486	0.000253298	0.000815301	Predicted DDE1 transposon-related ORF	N/A
AFUA_3G13870	2067.3	847.427	1.28604	2.713e-10	2.32574e-09	Putative GATA-type transcriptional activator	nsdD
AFUA_3G13880	248.508	102.126	1.28159	1.75899e-05	7.18437e-05	Ortholog(s) have role in fatty acid catabolic process	N/A
AFUA_3G14090	159.119	694.239	-2.12467	9.20077e-19	1.80331e-17	Ortholog of A. nidulans FGSC A4 : AN2498, A. oryzae RIB40 : AO090012000646, Aspergillus wentii : Aspwe1_0407854, Aspergillus sydowii : Aspsy1_0148141 and Aspergillus terreus NIH2624 : ATET_04020	N/A
AFUA_3G14130	267.157	63.8982	2.06319	5.43985e-05	0.000201136	Ortholog of A. nidulans FGSC A4 : AN2502, A. oryzae RIB40 : AO090012000651, Aspergillus wentii : Aspwe1_0038072 and Aspergillus sydowii : Aspsy1_0056074	N/A
AFUA_3G14150	796.997	252.807	1.65637	2.85867e-08	1.86634e-07	F-box protein 15	fbx15
AFUA_3G14170	21.323	126.688	-2.56916	6.61722e-11	6.03406e-10	Putative high-affinity hexose transporter	N/A
AFUA_3G14190	84.0031	19.382	2.11251	2.75848e-05	0.000108445	Ortholog of A. nidulans FGSC A4 : AN10481, A. niger CBS 513.88 : An09g04370, A. oryzae RIB40 : AO090012000662, Aspergillus wentii : Aspwe1_0169992 and Aspergillus sydowii : Aspsy1_0044374	N/A
AFUA_3G14200	18.2799	3.62726	2.31933	0.00254505	0.00647364	Ortholog of A. niger CBS 513.88 : An09g04360, An09g04335, A. oryzae RIB40 : AO090012000663, Aspergillus wentii : Aspwe1_0151903 and Aspergillus sydowii : Aspsy1_0129782	N/A
AFUA_3G14310	1922.5	788.521	1.28545	4.31284e-09	3.13411e-08	Has domain(s) with predicted nucleic acid binding, zinc ion binding activity	N/A
AFUA_3G14420	7229.24	2811.16	1.36258	2.43999e-11	2.32529e-10	Putative class III chitin synthase	chsG
AFUA_3G14430	1702.72	4433.06	-1.38069	3.64529e-23	1.11809e-21	Ortholog(s) have role in regulation of mitotic cell cycle and cytosol, nucleus localization	N/A
AFUA_3G14445	1017.16	2531.68	-1.3155	2.22518e-17	3.81711e-16	Ortholog of A. nidulans FGSC A4 : AN10317, A. niger CBS 513.88 : An09g03980, A. oryzae RIB40 : AO090701000586, Neosartorya fischeri NRRL 181 : NFIA_062810 and Aspergillus wentii : Aspwe1_0107543	N/A
AFUA_3G14470	816.766	2256.02	-1.46551	1.48863e-20	3.51577e-19	Pyridoxal phosphate dependent enzyme	N/A
AFUA_3G14490	17310	40905.7	-1.2407	4.06125e-10	3.40431e-09	Putative ketol acid reductoisomerase	N/A
AFUA_3G14540	11000.2	216113	-4.29619	6.26155e-09	4.4745e-08	Putative 30-kilodalton heat shock protein	hsp30
AFUA_3G14560	394.031	1094.23	-1.47353	1.12808e-11	1.12653e-10	Putative major facilitator superfamily (MFS) transporter	N/A
AFUA_3G14570	62.7597	1361.27	-4.44075	1.13782e-29	5.65738e-28	Has domain(s) with predicted acid phosphatase activity	N/A
AFUA_3G14590	183.365	604.89	-1.72189	1.4809e-08	1.00504e-07	Ortholog(s) have copper ion binding, primary amine oxidase activity, quinone binding activity, role in oxidation-reduction process and external side of fungal-type cell wall localization	N/A
AFUA_3G14600	38.2062	363.109	-3.25326	5.22122e-26	1.973e-24	Has domain(s) with predicted DNA binding, zinc ion binding activity, role in transcription, DNA-templated and nucleus localization	N/A
AFUA_3G14610	61.7474	213.039	-1.78941	6.2855e-09	4.48821e-08	Has domain(s) with predicted electron carrier activity, heme binding, iron ion binding, oxidoreductase activity, acting on paired donors, with incorporation or reduction of molecular oxygen activity and role in oxidation-reduction process	N/A
AFUA_3G14620	33.2781	186.261	-2.48082	3.82286e-09	2.81705e-08	Predicted adhesin-like protein	abnA
AFUA_3G14650	2370.11	825.578	1.52168	3.41296e-34	2.6428e-32	Ortholog of A. nidulans FGSC A4 : AN2326, A. niger CBS 513.88 : An09g01220, Neosartorya fischeri NRRL 181 : NFIA_062630 and Aspergillus versicolor : Aspve1_0050509	N/A
AFUA_3G14665	299.798	3323.89	-3.4711	3.64652e-22	1.01618e-20	Ortholog of Neosartorya fischeri NRRL 181 : NFIA_062590 and Aspergillus fumigatus A1163 : AFUB_034560	N/A
AFUA_3G14670	938.9	358.836	1.38786	1.6198e-09	1.26256e-08	Has domain(s) with predicted role in transmembrane transport and integral component of membrane localization	N/A
AFUA_3G14690	9.17089	0.767412	3.5504	0.00236638	0.00606489	8-amino-7-oxononanoate synthase, putative	N/A
[truncated: 966 more rows]
