# Supplementary material for: An oxylipin signal confers protection against antifungal echinocandins in pathogenic aspergilli
Source: Nat Commun. 2024 May 4;15:3770. doi: 10.1038/s41467-024-48231-2 (PMC11069582; doi:10.1038/s41467-024-48231-2)
Supplement: Supplementary file 14 — Source Data [file 41467_2024_48231_MOESM14_ESM.xlsx]

## Sheet: Fig. 1b
Fig. 1b

## Sheet: Fig. 1c
Fig. 1c

## Sheet: Fig. 1d
Fig. 1d
	DMSO + 5,8-diHODE	CSPF + 5,8	DMSO + 8-HODE	CSPF + 8-HODE
	0.0649286	1.26639	0.101747	0.271732
	0.207151	1.40642	0.125151	0.341067
	0.0695167	2.07686	0.125634	0.350375
	0.0545406		0.0794461

## Sheet: Fig. 1e
Fig. 1e
	DMSO + 5,8-diHODE	CSPF + 5,8	DMSO + 8-HODE	CSPF + 8-HODE
	0.00218205	0.200361	0.00241481	0.00101525
	0.00159852	0.0654017	0.000454838	0.000883907
	0.00249042	0.0821772	0.00122188	0.000826502
	0.00196411	0.0781907	0.000465552	0.000484203

## Sheet: Fig. 2b
Fig. 2b
	DMSO + EtOH	DMSO + 5,8-diHODE	DMSO + 8-HODE	CSPF + EtOH	CSPF + 5,8	CSPF + 8-HODE
	100	100	100	42.4242	97.9798	89.899
	100	100	100	49.4949	100	91.9192
	100	100	100	42.4242	97.9798	93.9394

## Sheet: Fig. 2c
Fig. 2c
	DMSO + EtOH	DMSO + 0.01µg/mL 5,8	DMSO + 0.1µg/mL 5,8	DMSO + 1µg/mL 5,8	DMSO + 10µg/mL 5,8	CSPF + EtOH	CSPF + 0.01µg/mL 5,8	CSPF + 0.1µg/mL 5,8	CSPF + 1µg/mL 5,8	CSPF + 10µg/mL 5,8		Tukey's multiple comparisons test	Summary	Adjusted P Value
	100	100	100	100	100	55.5556	80.8081	93.9394	96.9697	100		DMSO + EtOH vs. DMSO + 0.01µg/mL 5,8	ns	>0.9999
	100	100	100	100	100	57.5758	76.7677	89.899	97.9798	97.9798		DMSO + EtOH vs. DMSO + 0.1µg/mL 5,8	ns	>0.9999
	100	100	100	100	100	59.596	72.7273	88.8889	95.9596	96.9697		DMSO + EtOH vs. DMSO + 1µg/mL 5,8	ns	>0.9999
												DMSO + EtOH vs. DMSO + 10µg/mL 5,8	ns	>0.9999
												DMSO + EtOH vs. CSPF + EtOH	****	<0.0001
												DMSO + EtOH vs. CSPF + 0.01µg/mL 5,8	****	<0.0001
												DMSO + EtOH vs. CSPF + 0.1µg/mL 5,8	***	0.0001
												DMSO + EtOH vs. CSPF + 1µg/mL 5,8	ns	0.5413
												DMSO + EtOH vs. CSPF + 10µg/mL 5,8	ns	0.9687
												DMSO + 0.01µg/mL 5,8 vs. DMSO + 0.1µg/mL 5,8	ns	>0.9999
												DMSO + 0.01µg/mL 5,8 vs. DMSO + 1µg/mL 5,8	ns	>0.9999
												DMSO + 0.01µg/mL 5,8 vs. DMSO + 10µg/mL 5,8	ns	>0.9999
												DMSO + 0.01µg/mL 5,8 vs. CSPF + EtOH	****	<0.0001
												DMSO + 0.01µg/mL 5,8 vs. CSPF + 0.01µg/mL 5,8	****	<0.0001
												DMSO + 0.01µg/mL 5,8 vs. CSPF + 0.1µg/mL 5,8	***	0.0001
												DMSO + 0.01µg/mL 5,8 vs. CSPF + 1µg/mL 5,8	ns	0.5413
												DMSO + 0.01µg/mL 5,8 vs. CSPF + 10µg/mL 5,8	ns	0.9687
												DMSO + 0.1µg/mL 5,8 vs. DMSO + 1µg/mL 5,8	ns	>0.9999
												DMSO + 0.1µg/mL 5,8 vs. DMSO + 10µg/mL 5,8	ns	>0.9999
												DMSO + 0.1µg/mL 5,8 vs. CSPF + EtOH	****	<0.0001
												DMSO + 0.1µg/mL 5,8 vs. CSPF + 0.01µg/mL 5,8	****	<0.0001
												DMSO + 0.1µg/mL 5,8 vs. CSPF + 0.1µg/mL 5,8	***	0.0001
												DMSO + 0.1µg/mL 5,8 vs. CSPF + 1µg/mL 5,8	ns	0.5413
												DMSO + 0.1µg/mL 5,8 vs. CSPF + 10µg/mL 5,8	ns	0.9687
												DMSO + 1µg/mL 5,8 vs. DMSO + 10µg/mL 5,8	ns	>0.9999
												DMSO + 1µg/mL 5,8 vs. CSPF + EtOH	****	<0.0001
												DMSO + 1µg/mL 5,8 vs. CSPF + 0.01µg/mL 5,8	****	<0.0001
												DMSO + 1µg/mL 5,8 vs. CSPF + 0.1µg/mL 5,8	***	0.0001
												DMSO + 1µg/mL 5,8 vs. CSPF + 1µg/mL 5,8	ns	0.5413
												DMSO + 1µg/mL 5,8 vs. CSPF + 10µg/mL 5,8	ns	0.9687
												DMSO + 10µg/mL 5,8 vs. CSPF + EtOH	****	<0.0001
												DMSO + 10µg/mL 5,8 vs. CSPF + 0.01µg/mL 5,8	****	<0.0001
												DMSO + 10µg/mL 5,8 vs. CSPF + 0.1µg/mL 5,8	***	0.0001
												DMSO + 10µg/mL 5,8 vs. CSPF + 1µg/mL 5,8	ns	0.5413
												DMSO + 10µg/mL 5,8 vs. CSPF + 10µg/mL 5,8	ns	0.9687
												CSPF + EtOH vs. CSPF + 0.01µg/mL 5,8	****	<0.0001
												CSPF + EtOH vs. CSPF + 0.1µg/mL 5,8	****	<0.0001
												CSPF + EtOH vs. CSPF + 1µg/mL 5,8	****	<0.0001
												CSPF + EtOH vs. CSPF + 10µg/mL 5,8	****	<0.0001
												CSPF + 0.01µg/mL 5,8 vs. CSPF + 0.1µg/mL 5,8	****	<0.0001
												CSPF + 0.01µg/mL 5,8 vs. CSPF + 1µg/mL 5,8	****	<0.0001
												CSPF + 0.01µg/mL 5,8 vs. CSPF + 10µg/mL 5,8	****	<0.0001
												CSPF + 0.1µg/mL 5,8 vs. CSPF + 1µg/mL 5,8	*	0.012
												CSPF + 0.1µg/mL 5,8 vs. CSPF + 10µg/mL 5,8	**	0.0015
												CSPF + 1µg/mL 5,8 vs. CSPF + 10µg/mL 5,8	ns	0.9929

## Sheet: Fig. 2d
Fig. 2d
	DMSO + EtOH	DMSO + 5,8-diHODE	DMSO + 8-HODE	DMSO + 10-HODE	DMSO + 9-HODE	CSPF + EtOH	CSPF + 5,8	CSPF + 8-HODE	CSPF + 10-HODE	CSPF + 9-HODE		Tukey's multiple comparisons test	Summary	Adjusted P Value
	100	100	100	100	100	49.4949	98.9899	95.9596	72.7273	46.4646		DMSO + EtOH vs. DMSO + 5,8-diHODE	ns	>0.9999
	100	100	100	100	100	49.4949	98.9899	95.9596	81.8182	49.4949		DMSO + EtOH vs. DMSO + 8-HODE	ns	>0.9999
	100	100	100	100	100	39.3939	98.9899	95.9596	77.7778	52.5253		DMSO + EtOH vs. DMSO + 10-HODE	ns	>0.9999
												DMSO + EtOH vs. DMSO + 9-HODE	ns	>0.9999
												DMSO + EtOH vs. CSPF + EtOH	****	<0.0001
												DMSO + EtOH vs. CSPF + 5,8	ns	>0.9999
												DMSO + EtOH vs. CSPF + 8-HODE	ns	0.6347
												DMSO + EtOH vs. CSPF + 10-HODE	****	<0.0001
												DMSO + EtOH vs. CSPF + 9-HODE	****	<0.0001
												DMSO + 5,8-diHODE vs. DMSO + 8-HODE	ns	>0.9999
												DMSO + 5,8-diHODE vs. DMSO + 10-HODE	ns	>0.9999
												DMSO + 5,8-diHODE vs. DMSO + 9-HODE	ns	>0.9999
												DMSO + 5,8-diHODE vs. CSPF + EtOH	****	<0.0001
												DMSO + 5,8-diHODE vs. CSPF + 5,8	ns	>0.9999
												DMSO + 5,8-diHODE vs. CSPF + 8-HODE	ns	0.6347
												DMSO + 5,8-diHODE vs. CSPF + 10-HODE	****	<0.0001
												DMSO + 5,8-diHODE vs. CSPF + 9-HODE	****	<0.0001
												DMSO + 8-HODE vs. DMSO + 10-HODE	ns	>0.9999
												DMSO + 8-HODE vs. DMSO + 9-HODE	ns	>0.9999
												DMSO + 8-HODE vs. CSPF + EtOH	****	<0.0001
												DMSO + 8-HODE vs. CSPF + 5,8	ns	>0.9999
												DMSO + 8-HODE vs. CSPF + 8-HODE	ns	0.6347
												DMSO + 8-HODE vs. CSPF + 10-HODE	****	<0.0001
												DMSO + 8-HODE vs. CSPF + 9-HODE	****	<0.0001
												DMSO + 10-HODE vs. DMSO + 9-HODE	ns	>0.9999
												DMSO + 10-HODE vs. CSPF + EtOH	****	<0.0001
												DMSO + 10-HODE vs. CSPF + 5,8	ns	>0.9999
												DMSO + 10-HODE vs. CSPF + 8-HODE	ns	0.6347
												DMSO + 10-HODE vs. CSPF + 10-HODE	****	<0.0001
												DMSO + 10-HODE vs. CSPF + 9-HODE	****	<0.0001
												DMSO + 9-HODE vs. CSPF + EtOH	****	<0.0001
												DMSO + 9-HODE vs. CSPF + 5,8	ns	>0.9999
												DMSO + 9-HODE vs. CSPF + 8-HODE	ns	0.6347
												DMSO + 9-HODE vs. CSPF + 10-HODE	****	<0.0001
												DMSO + 9-HODE vs. CSPF + 9-HODE	****	<0.0001
												CSPF + EtOH vs. CSPF + 5,8	****	<0.0001
												CSPF + EtOH vs. CSPF + 8-HODE	****	<0.0001
												CSPF + EtOH vs. CSPF + 10-HODE	****	<0.0001
												CSPF + EtOH vs. CSPF + 9-HODE	ns	0.8186
												CSPF + 5,8 vs. CSPF + 8-HODE	ns	0.8896
												CSPF + 5,8 vs. CSPF + 10-HODE	****	<0.0001
												CSPF + 5,8 vs. CSPF + 9-HODE	****	<0.0001
												CSPF + 8-HODE vs. CSPF + 10-HODE	****	<0.0001
												CSPF + 8-HODE vs. CSPF + 9-HODE	****	<0.0001
												CSPF + 10-HODE vs. CSPF + 9-HODE	****	<0.0001

## Sheet: Fig. 2f
Fig. 2f
	DMSO + EtOH	DMSO + 5,8-diHODE	DMSO + 8-HODE	CSPF + EtOH	CSPF + 5,8	CSPF + 8-HODE
	100	100	100	38.3838	92.9293	69.697
	100	100	100	42.4242	95.9596	72.7273
	100	100	100	41.4141	93.9394	74.7475

## Sheet: Fig. 3a
Fig. 3a
		DMSO	CSPF	MCF	VOR
	5,8-diHODE	0.126357	0.367736	0.286088	0.0734164
		0.0269715	0.182184	0.429889	0.0107617
		0.099392	0.335527	0.39497	0.0982593
		0.0615021	0.387265	0.40383	0.067075
	8-HODE	0.0400315	0.0441596	0.0379703	0.0370346
		0.0307682	0.039417	0.0554067	0.0211554
		0.0289509	0.0666033	0.0579929	0.0314593
		0.0262381	0.0694431	0.0592584	0.0207091

## Sheet: Fig. 3b
Fig. 3b
	DMSO + EtOH	DMSO + 5,8-diHODE	DMSO + 8-HODE	MCF + EtOH	MCF + 5,8-diHODE	MCF + 8-HODE
	100	100	100	54.5455	97.9798	95.9596
	100	100	100	55.5556	100	95.9596
	100	100	100	52.5253	100	96.9697

[truncated: 27 more sheets: Fig. 3c, Fig. 4a, Fig. 4b, Fig. 4d, Fig. 4f, Fig. 5a, Fig. 5b, Fig. 5c, Fig. 5d, Fig. 5e, Fig. 5f, Fig. 5g, Fig. 5h, Fig. 6a, Fig. 6b, Fig. 6c, Fig. 6d, Supplementary Fig. 1, Supplementary Fig. 2a, Supplementary Fig. 2b  …]
